# Supplementary material for: Machine-Learning-Based Prediction of Preterm Birth in Women with Huge Uterine Fibroids: A Stratified Cohort Analysis
Source: Diagnostics (Basel). 2026 Jul 17;16(14):2242. doi: 10.3390/diagnostics16142242 (PMC13409408; doi:10.3390/diagnostics16142242)
Supplement: Supplementary file 1 [file diagnostics-16-02242-s001.zip › Supplementary Table S1.xlsx]

## Sheet: גיליון1
# Automatically generated by https://github.com/damnever/pigar.
imbalanced-learn==0.14.2
joblib==1.5.3
lightgbm==4.6.0
matplotlib==3.11.0
numpy==2.4.6
optuna==4.9.0
pandas==3.0.3
scipy==1.18.0
seaborn==0.13.2
shap==0.52.0
xgboost==3.3.0
# WARNING(pigar): some manual fixes might be required as pigar has detected duplicate requirements for the same import name (possibly for different submodules).
# WARNING(pigar): the following duplicate requirements are for the import name: sklearn
agix==1.9.0
featq==1.0.0
pdc-dp-means==0.0.8
scikit-learn==1.9.0
scikit-learn-3way-split==0.0.1
scikit-learn-aipy==1.5.2
scikit-learn-gini==1.4.0
scikit-learn-VAL==0.0.1
scikit-lexicographical-trees==0.0.5
sklearn==0.0.post12
the1owl==0.0.8
theBrainFuck==0.0.3
