# Supplementary material for: Machine-Learning-Based Prediction of Preterm Birth in Women with Huge Uterine Fibroids: A Stratified Cohort Analysis
Source: Diagnostics (Basel). 2026 Jul 17;16(14):2242. doi: 10.3390/diagnostics16142242 (PMC13409408; doi:10.3390/diagnostics16142242)
Supplement: Supplementary file 1 [file diagnostics-16-02242-s001.zip › Supplementary Table S2.csv]

Cohort	Configuration	Total N	Term cases total	Preterm events total	Train N	Train preterm events	Validation N	Validation preterm events	Test N	Test preterm events	Candidate predictors before redundancy	Retained raw predictors before FS	Final selected features after FS	Crude EPV before redundancy	Crude EPV after redundancy	Training EPV after redundancy	Post-FS training EPV	Notes
Cohort 1	Full fibroid-feature ML	192	167	25	152	19	20	3	20	3	24	12	10	1.041666667	2.083333333	1.583333333	1.9	Post-FS EPV is reported descriptively only; primary EPV should be interpreted before feature selection.
Cohort 1	Alternative fibroid-feature ML	192	167	25	152	19	20	3	20	3	24	11	11	1.041666667	2.272727273	1.727272727	1.727272727	Post-FS EPV is reported descriptively only; primary EPV should be interpreted before feature selection.
Cohort 1	Non-fibroid ML	192	167	25	152	19	20	3	20	3	24	8	8	1.041666667	3.125	2.375	2.375	Post-FS EPV is reported descriptively only; primary EPV should be interpreted before feature selection.
Cohort 1	Clinical benchmark	192	167	25	152	19	20	3	20	3	24	5	5	1.041666667	5	3.8	3.8	Post-FS EPV is reported descriptively only; primary EPV should be interpreted before feature selection.
Cohort 2	Full fibroid-feature ML	64	45	19	50	15	7	2	7	2	24	12	7	0.791666667	1.583333333	1.25	2.142857143	Post-FS EPV is reported descriptively only; primary EPV should be interpreted before feature selection.
Cohort 2	Alternative fibroid-feature ML	64	45	19	50	15	7	2	7	2	24	10	9	0.791666667	1.9	1.5	1.666666667	Post-FS EPV is reported descriptively only; primary EPV should be interpreted before feature selection.
Cohort 2	Non-fibroid ML	64	45	19	50	15	7	2	7	2	24	8	8	0.791666667	2.375	1.875	1.875	Post-FS EPV is reported descriptively only; primary EPV should be interpreted before feature selection.
Cohort 2	Clinical benchmark	64	45	19	50	15	7	2	7	2	24	5	5	0.791666667	3.8	3	3	Post-FS EPV is reported descriptively only; primary EPV should be interpreted before feature selection.
