# Supplementary material for: Machine-Learning-Based Prediction of Preterm Birth in Women with Huge Uterine Fibroids: A Stratified Cohort Analysis
Source: Diagnostics (Basel). 2026 Jul 17;16(14):2242. doi: 10.3390/diagnostics16142242 (PMC13409408; doi:10.3390/diagnostics16142242)
Supplement: Supplementary file 1 [file diagnostics-16-02242-s001.zip › Supplementary Table S3.csv]

variable 1	variable 2	pair type	statistic	value
group	fibroid size (tertile)	categorical-categorical	Cramer_V	1
group	fibroid location category	categorical-categorical	Cramer_V	1
group	fibroid type	categorical-categorical	Cramer_V	1
parity classification	parity group	categorical-categorical	Cramer_V	0.9839
maternal age classification	age group	categorical-categorical	Cramer_V	0.8952
maternal weight (kg)	maternal bmi	continuous-continuous	Spearman	0.856
gravidity	parity	continuous-continuous	Spearman	0.8156
fibroid type	fibroid location category	categorical-categorical	Cramer_V	0.7191
fibroid size (tertile)	fibroid location category	categorical-categorical	Cramer_V	0.6231
fibroid type	fibroid size (tertile)	categorical-categorical	Cramer_V	0.5913
pevious abortions (n)	gravidity	continuous-continuous	Spearman	0.505
maternal obesity classification	bmi category	categorical-categorical	Cramer_V	0.3856
maternal height (cm)	max fibroid diameter (cm)	continuous-continuous	Spearman	0.3757
fibroid location category	maternal age classification	categorical-categorical	Cramer_V	0.3652
maternal height (cm)	maternal weight (kg)	continuous-continuous	Spearman	0.3425
fibroid type	maternal age classification	categorical-categorical	Cramer_V	0.3367
pevious abortions (n)	parity	continuous-continuous	Spearman	0.3233
maternal age (y)	gravidity	continuous-continuous	Spearman	0.3192
fibroid size (tertile)	maternal age classification	categorical-categorical	Cramer_V	0.3171
maternal age (y)	max fibroid diameter (cm)	continuous-continuous	Spearman	0.3038
parity classification	age group	categorical-categorical	Cramer_V	0.2974
age group	parity group	categorical-categorical	Cramer_V	0.2974
maternal weight (kg)	max fibroid diameter (cm)	continuous-continuous	Spearman	0.2906
pevious abortions (n)	max fibroid diameter (cm)	continuous-continuous	Spearman	0.2851
maternal age (y)	parity	continuous-continuous	Spearman	0.2823
preterm	mode of delivery	binary-binary	phi	0.2701
group	age group	categorical-categorical	Cramer_V	0.2528
maternal age (y)	pevious abortions (n)	continuous-continuous	Spearman	0.2424
group	maternal age classification	categorical-categorical	Cramer_V	0.2376
fibroid type	parity classification	categorical-categorical	Cramer_V	0.2374
fibroid type	parity group	categorical-categorical	Cramer_V	0.2374
group	bmi category	categorical-categorical	Cramer_V	0.2271
fibroid location category	parity classification	categorical-categorical	Cramer_V	0.2257
fibroid location category	parity group	categorical-categorical	Cramer_V	0.2257
fibroid size (tertile)	bmi category	categorical-categorical	Cramer_V	0.2239
fibroid size (tertile)	parity group	categorical-categorical	Cramer_V	0.2228
fibroid size (tertile)	parity classification	categorical-categorical	Cramer_V	0.2228
fibroid location category	age group	categorical-categorical	Cramer_V	0.2218
fibroid type	age group	categorical-categorical	Cramer_V	0.2141
group	parity group	categorical-categorical	Cramer_V	0.206
group	parity classification	categorical-categorical	Cramer_V	0.206
gdm	preterm	binary-binary	phi	0.1952
maternal bmi	max fibroid diameter (cm)	continuous-continuous	Spearman	0.1904
fibroid size (tertile)	age group	categorical-categorical	Cramer_V	0.1857
fibroid location category	education level	categorical-categorical	Cramer_V	0.1854
fibroid location category	bmi category	categorical-categorical	Cramer_V	0.1834
fibroid type	education level	categorical-categorical	Cramer_V	0.1833
parity	max fibroid diameter (cm)	continuous-continuous	Spearman	-0.1807
fibroid type	bmi category	categorical-categorical	Cramer_V	0.1777
high gravidity	mode of delivery	binary-binary	phi	0.1695
education level	age group	categorical-categorical	Cramer_V	0.1616
fibroid size (tertile)	maternal obesity classification	categorical-categorical	Cramer_V	0.1553
maternal height (cm)	parity	continuous-continuous	Spearman	-0.1518
bmi category	parity group	categorical-categorical	Cramer_V	0.1389
parity classification	bmi category	categorical-categorical	Cramer_V	0.1389
gdm	high gravidity	binary-binary	phi	0.134
bmi category	age group	categorical-categorical	Cramer_V	0.1323
gravidity	max fibroid diameter (cm)	continuous-continuous	Spearman	0.1286
fibroid size (tertile)	education level	categorical-categorical	Cramer_V	0.1253
maternal obesity classification	age group	categorical-categorical	Cramer_V	0.1176
maternal age classification	bmi category	categorical-categorical	Cramer_V	0.1153
maternal age classification	parity classification	categorical-categorical	Cramer_V	0.1131
maternal age classification	parity group	categorical-categorical	Cramer_V	0.1131
gdm	mode of delivery	binary-binary	phi	0.1115
fibroid location category	maternal obesity classification	categorical-categorical	Cramer_V	0.108
group	education level	categorical-categorical	Cramer_V	0.1073
high gravidity	preterm	binary-binary	phi	0.0983
maternal obesity classification	parity group	categorical-categorical	Cramer_V	0.0958
maternal obesity classification	parity classification	categorical-categorical	Cramer_V	0.0958
fibroid type	maternal obesity classification	categorical-categorical	Cramer_V	0.0757
maternal age (y)	maternal bmi	continuous-continuous	Spearman	0.0744
maternal age (y)	maternal weight (kg)	continuous-continuous	Spearman	0.0695
maternal height (cm)	gravidity	continuous-continuous	Spearman	-0.0694
education level	bmi category	categorical-categorical	Cramer_V	0.0673
smoking	gdm	binary-binary	phi	0.0599
maternal weight (kg)	parity	continuous-continuous	Spearman	-0.0466
maternal bmi	gravidity	continuous-continuous	Spearman	0.0458
maternal age classification	maternal obesity classification	categorical-categorical	Cramer_V	0.0447
maternal height (cm)	maternal bmi	continuous-continuous	Spearman	-0.0407
education level	parity group	categorical-categorical	Cramer_V	0.0367
education level	parity classification	categorical-categorical	Cramer_V	0.0367
group	maternal obesity classification	categorical-categorical	Cramer_V	0.0366
maternal weight (kg)	gravidity	continuous-continuous	Spearman	0.0291
maternal age (y)	maternal height (cm)	continuous-continuous	Spearman	0.0272
maternal weight (kg)	pevious abortions (n)	continuous-continuous	Spearman	0.0256
smoking	high gravidity	binary-binary	phi	0.0248
maternal bmi	pevious abortions (n)	continuous-continuous	Spearman	0.0212
maternal bmi	parity	continuous-continuous	Spearman	-0.0196
smoking	mode of delivery	binary-binary	phi	0.0138
maternal age classification	education level	categorical-categorical	Cramer_V	0.0111
maternal height (cm)	pevious abortions (n)	continuous-continuous	Spearman	-0.0108
smoking	preterm	binary-binary	phi	0.004
education level	maternal obesity classification	categorical-categorical	Cramer_V	0
