# Supplementary material for: Machine-Learning-Based Prediction of Preterm Birth in Women with Huge Uterine Fibroids: A Stratified Cohort Analysis
Source: Diagnostics (Basel). 2026 Jul 17;16(14):2242. doi: 10.3390/diagnostics16142242 (PMC13409408; doi:10.3390/diagnostics16142242)
Supplement: Supplementary file 1 [file diagnostics-16-02242-s001.zip › Supplementary Table S4.xlsx]

## Sheet: גיליון1
Category	Feature	Full fibroid-feature ML	Reduced fibroid-feature ML	Non-fibroid ML	Clinical benchmark
Fibroid-related characteristics	Study group	Exclude	Exclude	Exclude	Exclude
Fibroid-related characteristics	Fibroid presence	Include	Keep #1 for Cohort 1; omit in Cohort 2 if constant	Exclude	Exclude
Fibroid-related characteristics	Max fibroid diameter (cm)	Include	Include	Exclude	Exclude
Fibroid-related characteristics	Fibroid size (tertile)	Exclude	Exclude	Exclude	Exclude
Fibroid-related characteristics	Fibroid size (cut-off)	Exclude	Exclude	Exclude	Exclude
Fibroid-related characteristics	Fibroid size (median)	Exclude	Exclude	Exclude	Exclude
Fibroid-related characteristics	Fibroid type	Include	Exclude	Exclude	Exclude
Fibroid-related characteristics	Fibroid location category	Exclude	Include	Exclude	Exclude
Fibroid-related characteristics	Fibroid anatomical location	Include	Exclude	Exclude	Exclude
Maternal anthropometrics	Maternal height (cm)	Include	Include	Include	Exclude
Maternal anthropometrics	Maternal weight (kg)	Exclude	Exclude	Exclude	Exclude
Maternal anthropometrics	BMI	Include	Include	Include	Include
Maternal anthropometrics	Obesity status	Exclude	Exclude	Exclude	Exclude
Maternal anthropometrics	BMI category	Exclude	Exclude	Exclude	Exclude
Obstetrics	Gravidity	Exclude	Exclude	Exclude	Exclude
Obstetrics	Parity (n)	Include	Include	Include	Include
Obstetrics	Parity category	Exclude	Exclude	Exclude	Exclude
Obstetrics	High gravidity	Exclude	Exclude	Exclude	Exclude
Obstetrics	Previous abortions (n)	Include	Include	Include	Include
Maternal demographics	Maternal age (y)	Include	Include	Include	Exclude
Maternal demographics	Maternal age group	Exclude	Exclude	Exclude	Exclude
Maternal demographics	Education level	Include	Include	Include	Exclude
Current pregnancy uteroplacental insufficiency risk factors	Smoking status	Include	Include	Include	Include
Current pregnancy uteroplacental insufficiency risk factors	GDM	Include	Include	Include	Include
