# Supplementary material for: Machine-Learning-Based Prediction of Preterm Birth in Women with Huge Uterine Fibroids: A Stratified Cohort Analysis
Source: Diagnostics (Basel). 2026 Jul 17;16(14):2242. doi: 10.3390/diagnostics16142242 (PMC13409408; doi:10.3390/diagnostics16142242)
Supplement: Supplementary file 1 [file diagnostics-16-02242-s001.zip › Supplementary Table S5.csv]

Cohort	Config	Model	Resampling	feature	display_name
cohort_1	Full fibroid-feature ML	LR	none	fibroid_anatomical_location_0	Fibroid anatomical location (0 cm (reference))
cohort_1	Full fibroid-feature ML	LR	none	fibroid_anatomical_location_fundus	Fibroid anatomical location (fundus)
cohort_1	Full fibroid-feature ML	LR	none	fibroid_type_0	Fibroid type (0 cm (reference))
cohort_1	Full fibroid-feature ML	LR	none	has_fibroid_data	Fibroid presence
cohort_1	Full fibroid-feature ML	LR	none	maternal_bmi	BMI
cohort_1	Full fibroid-feature ML	LR	none	maternal_height_(cm)	Maternal height (cm)
cohort_1	Full fibroid-feature ML	LR	none	max_fibroid_diameter_(cm)	Max fibroid diameter (cm)
cohort_1	Full fibroid-feature ML	LR	none	parity	Parity (n)
cohort_1	Full fibroid-feature ML	LR	none	education_level_tertiary	Education level (tertiary)
cohort_1	Full fibroid-feature ML	LR	none	fibroid_anatomical_location_right fundus	Fibroid anatomical location (right fundus)
cohort_1	Full fibroid-feature ML	LR	none	maternal_age_(y)	Maternal age (y)
cohort_1	Full fibroid-feature ML	LR	none	pevious_abortions_(n)	Previous abortions (n)
cohort_1	Full fibroid-feature ML	LR	ros	fibroid_anatomical_location_0	Fibroid anatomical location (0 cm (reference))
cohort_1	Full fibroid-feature ML	LR	ros	fibroid_anatomical_location_fundus	Fibroid anatomical location (fundus)
cohort_1	Full fibroid-feature ML	LR	ros	fibroid_type_0	Fibroid type (0 cm (reference))
cohort_1	Full fibroid-feature ML	LR	ros	has_fibroid_data	Fibroid presence
cohort_1	Full fibroid-feature ML	LR	ros	maternal_bmi	BMI
cohort_1	Full fibroid-feature ML	LR	ros	maternal_height_(cm)	Maternal height (cm)
cohort_1	Full fibroid-feature ML	LR	ros	max_fibroid_diameter_(cm)	Max fibroid diameter (cm)
cohort_1	Full fibroid-feature ML	LR	ros	parity	Parity (n)
cohort_1	Full fibroid-feature ML	LR	ros	education_level_tertiary	Education level (tertiary)
cohort_1	Full fibroid-feature ML	LR	ros	fibroid_anatomical_location_right fundus	Fibroid anatomical location (right fundus)
cohort_1	Full fibroid-feature ML	LR	ros	maternal_age_(y)	Maternal age (y)
cohort_1	Full fibroid-feature ML	LR	ros	pevious_abortions_(n)	Previous abortions (n)
cohort_1	Full fibroid-feature ML	LR	smote	fibroid_anatomical_location_0	Fibroid anatomical location (0 cm (reference))
cohort_1	Full fibroid-feature ML	LR	smote	fibroid_anatomical_location_fundus	Fibroid anatomical location (fundus)
cohort_1	Full fibroid-feature ML	LR	smote	fibroid_type_0	Fibroid type (0 cm (reference))
cohort_1	Full fibroid-feature ML	LR	smote	has_fibroid_data	Fibroid presence
cohort_1	Full fibroid-feature ML	LR	smote	maternal_bmi	BMI
cohort_1	Full fibroid-feature ML	LR	smote	maternal_height_(cm)	Maternal height (cm)
cohort_1	Full fibroid-feature ML	LR	smote	max_fibroid_diameter_(cm)	Max fibroid diameter (cm)
cohort_1	Full fibroid-feature ML	LR	smote	parity	Parity (n)
cohort_1	Full fibroid-feature ML	LR	smote	education_level_tertiary	Education level (tertiary)
cohort_1	Full fibroid-feature ML	LR	smote	fibroid_anatomical_location_right fundus	Fibroid anatomical location (right fundus)
cohort_1	Full fibroid-feature ML	LR	smote	maternal_age_(y)	Maternal age (y)
cohort_1	Full fibroid-feature ML	LR	smote	pevious_abortions_(n)	Previous abortions (n)
cohort_1	Full fibroid-feature ML	RF	none	fibroid_anatomical_location_0	Fibroid anatomical location (0 cm (reference))
cohort_1	Full fibroid-feature ML	RF	none	fibroid_anatomical_location_fundus	Fibroid anatomical location (fundus)
cohort_1	Full fibroid-feature ML	RF	none	fibroid_type_0	Fibroid type (0 cm (reference))
cohort_1	Full fibroid-feature ML	RF	none	has_fibroid_data	Fibroid presence
cohort_1	Full fibroid-feature ML	RF	none	maternal_bmi	BMI
cohort_1	Full fibroid-feature ML	RF	none	maternal_height_(cm)	Maternal height (cm)
cohort_1	Full fibroid-feature ML	RF	none	max_fibroid_diameter_(cm)	Max fibroid diameter (cm)
cohort_1	Full fibroid-feature ML	RF	none	parity	Parity (n)
cohort_1	Full fibroid-feature ML	RF	none	education_level_tertiary	Education level (tertiary)
cohort_1	Full fibroid-feature ML	RF	none	fibroid_anatomical_location_right fundus	Fibroid anatomical location (right fundus)
cohort_1	Full fibroid-feature ML	RF	none	maternal_age_(y)	Maternal age (y)
cohort_1	Full fibroid-feature ML	RF	none	pevious_abortions_(n)	Previous abortions (n)
cohort_1	Full fibroid-feature ML	RF	ros	fibroid_anatomical_location_0	Fibroid anatomical location (0 cm (reference))
cohort_1	Full fibroid-feature ML	RF	ros	fibroid_anatomical_location_fundus	Fibroid anatomical location (fundus)
cohort_1	Full fibroid-feature ML	RF	ros	fibroid_type_0	Fibroid type (0 cm (reference))
cohort_1	Full fibroid-feature ML	RF	ros	has_fibroid_data	Fibroid presence
cohort_1	Full fibroid-feature ML	RF	ros	maternal_bmi	BMI
cohort_1	Full fibroid-feature ML	RF	ros	maternal_height_(cm)	Maternal height (cm)
cohort_1	Full fibroid-feature ML	RF	ros	max_fibroid_diameter_(cm)	Max fibroid diameter (cm)
cohort_1	Full fibroid-feature ML	RF	ros	parity	Parity (n)
cohort_1	Full fibroid-feature ML	RF	ros	education_level_tertiary	Education level (tertiary)
cohort_1	Full fibroid-feature ML	RF	ros	fibroid_anatomical_location_right fundus	Fibroid anatomical location (right fundus)
cohort_1	Full fibroid-feature ML	RF	ros	maternal_age_(y)	Maternal age (y)
cohort_1	Full fibroid-feature ML	RF	ros	pevious_abortions_(n)	Previous abortions (n)
cohort_1	Full fibroid-feature ML	RF	smote	fibroid_anatomical_location_0	Fibroid anatomical location (0 cm (reference))
cohort_1	Full fibroid-feature ML	RF	smote	fibroid_anatomical_location_fundus	Fibroid anatomical location (fundus)
cohort_1	Full fibroid-feature ML	RF	smote	fibroid_type_0	Fibroid type (0 cm (reference))
cohort_1	Full fibroid-feature ML	RF	smote	has_fibroid_data	Fibroid presence
cohort_1	Full fibroid-feature ML	RF	smote	maternal_bmi	BMI
cohort_1	Full fibroid-feature ML	RF	smote	maternal_height_(cm)	Maternal height (cm)
cohort_1	Full fibroid-feature ML	RF	smote	max_fibroid_diameter_(cm)	Max fibroid diameter (cm)
cohort_1	Full fibroid-feature ML	RF	smote	parity	Parity (n)
cohort_1	Full fibroid-feature ML	RF	smote	education_level_tertiary	Education level (tertiary)
cohort_1	Full fibroid-feature ML	RF	smote	fibroid_anatomical_location_right fundus	Fibroid anatomical location (right fundus)
cohort_1	Full fibroid-feature ML	RF	smote	maternal_age_(y)	Maternal age (y)
cohort_1	Full fibroid-feature ML	RF	smote	pevious_abortions_(n)	Previous abortions (n)
cohort_1	Full fibroid-feature ML	LightGBM	none	fibroid_anatomical_location_0	Fibroid anatomical location (0 cm (reference))
cohort_1	Full fibroid-feature ML	LightGBM	none	fibroid_anatomical_location_fundus	Fibroid anatomical location (fundus)
cohort_1	Full fibroid-feature ML	LightGBM	none	fibroid_type_0	Fibroid type (0 cm (reference))
cohort_1	Full fibroid-feature ML	LightGBM	none	has_fibroid_data	Fibroid presence
cohort_1	Full fibroid-feature ML	LightGBM	none	maternal_bmi	BMI
cohort_1	Full fibroid-feature ML	LightGBM	none	maternal_height_(cm)	Maternal height (cm)
cohort_1	Full fibroid-feature ML	LightGBM	none	max_fibroid_diameter_(cm)	Max fibroid diameter (cm)
cohort_1	Full fibroid-feature ML	LightGBM	none	parity	Parity (n)
cohort_1	Full fibroid-feature ML	LightGBM	none	education_level_tertiary	Education level (tertiary)
cohort_1	Full fibroid-feature ML	LightGBM	none	fibroid_anatomical_location_right fundus	Fibroid anatomical location (right fundus)
cohort_1	Full fibroid-feature ML	LightGBM	none	maternal_age_(y)	Maternal age (y)
cohort_1	Full fibroid-feature ML	LightGBM	none	pevious_abortions_(n)	Previous abortions (n)
cohort_1	Full fibroid-feature ML	LightGBM	ros	fibroid_anatomical_location_0	Fibroid anatomical location (0 cm (reference))
cohort_1	Full fibroid-feature ML	LightGBM	ros	fibroid_anatomical_location_fundus	Fibroid anatomical location (fundus)
cohort_1	Full fibroid-feature ML	LightGBM	ros	fibroid_type_0	Fibroid type (0 cm (reference))
cohort_1	Full fibroid-feature ML	LightGBM	ros	has_fibroid_data	Fibroid presence
cohort_1	Full fibroid-feature ML	LightGBM	ros	maternal_bmi	BMI
cohort_1	Full fibroid-feature ML	LightGBM	ros	maternal_height_(cm)	Maternal height (cm)
cohort_1	Full fibroid-feature ML	LightGBM	ros	max_fibroid_diameter_(cm)	Max fibroid diameter (cm)
cohort_1	Full fibroid-feature ML	LightGBM	ros	parity	Parity (n)
cohort_1	Full fibroid-feature ML	LightGBM	ros	education_level_tertiary	Education level (tertiary)
cohort_1	Full fibroid-feature ML	LightGBM	ros	fibroid_anatomical_location_right fundus	Fibroid anatomical location (right fundus)
cohort_1	Full fibroid-feature ML	LightGBM	ros	maternal_age_(y)	Maternal age (y)
cohort_1	Full fibroid-feature ML	LightGBM	ros	pevious_abortions_(n)	Previous abortions (n)
cohort_1	Full fibroid-feature ML	LightGBM	smote	fibroid_anatomical_location_0	Fibroid anatomical location (0 cm (reference))
cohort_1	Full fibroid-feature ML	LightGBM	smote	fibroid_anatomical_location_fundus	Fibroid anatomical location (fundus)
cohort_1	Full fibroid-feature ML	LightGBM	smote	fibroid_type_0	Fibroid type (0 cm (reference))
cohort_1	Full fibroid-feature ML	LightGBM	smote	has_fibroid_data	Fibroid presence
cohort_1	Full fibroid-feature ML	LightGBM	smote	maternal_bmi	BMI
cohort_1	Full fibroid-feature ML	LightGBM	smote	maternal_height_(cm)	Maternal height (cm)
cohort_1	Full fibroid-feature ML	LightGBM	smote	max_fibroid_diameter_(cm)	Max fibroid diameter (cm)
cohort_1	Full fibroid-feature ML	LightGBM	smote	parity	Parity (n)
cohort_1	Full fibroid-feature ML	LightGBM	smote	education_level_tertiary	Education level (tertiary)
cohort_1	Full fibroid-feature ML	LightGBM	smote	fibroid_anatomical_location_right fundus	Fibroid anatomical location (right fundus)
cohort_1	Full fibroid-feature ML	LightGBM	smote	maternal_age_(y)	Maternal age (y)
cohort_1	Full fibroid-feature ML	LightGBM	smote	pevious_abortions_(n)	Previous abortions (n)
cohort_1	Alternative fibroid-feature ML	LR	none	education_level_secondary	Education level (secondary)
cohort_1	Alternative fibroid-feature ML	LR	none	fibroid_location_category_Fundus	Fibroid location category (Fundus)
cohort_1	Alternative fibroid-feature ML	LR	none	gdm	GDM
cohort_1	Alternative fibroid-feature ML	LR	none	has_fibroid_data	Fibroid presence
cohort_1	Alternative fibroid-feature ML	LR	none	maternal_bmi	BMI
cohort_1	Alternative fibroid-feature ML	LR	none	maternal_height_(cm)	Maternal height (cm)
cohort_1	Alternative fibroid-feature ML	LR	none	max_fibroid_diameter_(cm)	Max fibroid diameter (cm)
cohort_1	Alternative fibroid-feature ML	LR	none	pevious_abortions_(n)	Previous abortions (n)
cohort_1	Alternative fibroid-feature ML	LR	none	education_level_tertiary	Education level (tertiary)
cohort_1	Alternative fibroid-feature ML	LR	none	fibroid_location_category_0	Fibroid location category (0 cm (reference))
cohort_1	Alternative fibroid-feature ML	LR	none	fibroid_location_category_Lower uterine segment	Fibroid location category (Lower uterine segment)
cohort_1	Alternative fibroid-feature ML	LR	none	fibroid_location_category_Posterior wall	Fibroid location category (Posterior wall)
cohort_1	Alternative fibroid-feature ML	LR	none	maternal_age_(y)	Maternal age (y)
cohort_1	Alternative fibroid-feature ML	LR	none	parity	Parity (n)
cohort_1	Alternative fibroid-feature ML	LR	none	smoking	Smoking status
cohort_1	Alternative fibroid-feature ML	LR	ros	education_level_secondary	Education level (secondary)
cohort_1	Alternative fibroid-feature ML	LR	ros	fibroid_location_category_Fundus	Fibroid location category (Fundus)
cohort_1	Alternative fibroid-feature ML	LR	ros	gdm	GDM
cohort_1	Alternative fibroid-feature ML	LR	ros	has_fibroid_data	Fibroid presence
cohort_1	Alternative fibroid-feature ML	LR	ros	maternal_bmi	BMI
cohort_1	Alternative fibroid-feature ML	LR	ros	maternal_height_(cm)	Maternal height (cm)
cohort_1	Alternative fibroid-feature ML	LR	ros	max_fibroid_diameter_(cm)	Max fibroid diameter (cm)
cohort_1	Alternative fibroid-feature ML	LR	ros	pevious_abortions_(n)	Previous abortions (n)
cohort_1	Alternative fibroid-feature ML	LR	ros	education_level_tertiary	Education level (tertiary)
cohort_1	Alternative fibroid-feature ML	LR	ros	fibroid_location_category_0	Fibroid location category (0 cm (reference))
cohort_1	Alternative fibroid-feature ML	LR	ros	fibroid_location_category_Lower uterine segment	Fibroid location category (Lower uterine segment)
cohort_1	Alternative fibroid-feature ML	LR	ros	fibroid_location_category_Posterior wall	Fibroid location category (Posterior wall)
cohort_1	Alternative fibroid-feature ML	LR	ros	maternal_age_(y)	Maternal age (y)
cohort_1	Alternative fibroid-feature ML	LR	ros	parity	Parity (n)
cohort_1	Alternative fibroid-feature ML	LR	ros	smoking	Smoking status
cohort_1	Alternative fibroid-feature ML	LR	smote	education_level_secondary	Education level (secondary)
cohort_1	Alternative fibroid-feature ML	LR	smote	fibroid_location_category_Fundus	Fibroid location category (Fundus)
cohort_1	Alternative fibroid-feature ML	LR	smote	gdm	GDM
cohort_1	Alternative fibroid-feature ML	LR	smote	has_fibroid_data	Fibroid presence
cohort_1	Alternative fibroid-feature ML	LR	smote	maternal_bmi	BMI
cohort_1	Alternative fibroid-feature ML	LR	smote	maternal_height_(cm)	Maternal height (cm)
cohort_1	Alternative fibroid-feature ML	LR	smote	max_fibroid_diameter_(cm)	Max fibroid diameter (cm)
cohort_1	Alternative fibroid-feature ML	LR	smote	pevious_abortions_(n)	Previous abortions (n)
cohort_1	Alternative fibroid-feature ML	LR	smote	education_level_tertiary	Education level (tertiary)
cohort_1	Alternative fibroid-feature ML	LR	smote	fibroid_location_category_0	Fibroid location category (0 cm (reference))
cohort_1	Alternative fibroid-feature ML	LR	smote	fibroid_location_category_Lower uterine segment	Fibroid location category (Lower uterine segment)
cohort_1	Alternative fibroid-feature ML	LR	smote	fibroid_location_category_Posterior wall	Fibroid location category (Posterior wall)
cohort_1	Alternative fibroid-feature ML	LR	smote	maternal_age_(y)	Maternal age (y)
cohort_1	Alternative fibroid-feature ML	LR	smote	parity	Parity (n)
cohort_1	Alternative fibroid-feature ML	LR	smote	smoking	Smoking status
cohort_1	Alternative fibroid-feature ML	RF	none	education_level_secondary	Education level (secondary)
cohort_1	Alternative fibroid-feature ML	RF	none	fibroid_location_category_Fundus	Fibroid location category (Fundus)
cohort_1	Alternative fibroid-feature ML	RF	none	gdm	GDM
cohort_1	Alternative fibroid-feature ML	RF	none	has_fibroid_data	Fibroid presence
cohort_1	Alternative fibroid-feature ML	RF	none	maternal_bmi	BMI
cohort_1	Alternative fibroid-feature ML	RF	none	maternal_height_(cm)	Maternal height (cm)
cohort_1	Alternative fibroid-feature ML	RF	none	max_fibroid_diameter_(cm)	Max fibroid diameter (cm)
cohort_1	Alternative fibroid-feature ML	RF	none	pevious_abortions_(n)	Previous abortions (n)
cohort_1	Alternative fibroid-feature ML	RF	none	education_level_tertiary	Education level (tertiary)
cohort_1	Alternative fibroid-feature ML	RF	none	fibroid_location_category_0	Fibroid location category (0 cm (reference))
cohort_1	Alternative fibroid-feature ML	RF	none	fibroid_location_category_Lower uterine segment	Fibroid location category (Lower uterine segment)
cohort_1	Alternative fibroid-feature ML	RF	none	fibroid_location_category_Posterior wall	Fibroid location category (Posterior wall)
cohort_1	Alternative fibroid-feature ML	RF	none	maternal_age_(y)	Maternal age (y)
cohort_1	Alternative fibroid-feature ML	RF	none	parity	Parity (n)
cohort_1	Alternative fibroid-feature ML	RF	none	smoking	Smoking status
cohort_1	Alternative fibroid-feature ML	RF	ros	education_level_secondary	Education level (secondary)
cohort_1	Alternative fibroid-feature ML	RF	ros	fibroid_location_category_Fundus	Fibroid location category (Fundus)
cohort_1	Alternative fibroid-feature ML	RF	ros	gdm	GDM
cohort_1	Alternative fibroid-feature ML	RF	ros	has_fibroid_data	Fibroid presence
cohort_1	Alternative fibroid-feature ML	RF	ros	maternal_bmi	BMI
cohort_1	Alternative fibroid-feature ML	RF	ros	maternal_height_(cm)	Maternal height (cm)
cohort_1	Alternative fibroid-feature ML	RF	ros	max_fibroid_diameter_(cm)	Max fibroid diameter (cm)
cohort_1	Alternative fibroid-feature ML	RF	ros	pevious_abortions_(n)	Previous abortions (n)
cohort_1	Alternative fibroid-feature ML	RF	ros	education_level_tertiary	Education level (tertiary)
cohort_1	Alternative fibroid-feature ML	RF	ros	fibroid_location_category_0	Fibroid location category (0 cm (reference))
cohort_1	Alternative fibroid-feature ML	RF	ros	fibroid_location_category_Lower uterine segment	Fibroid location category (Lower uterine segment)
cohort_1	Alternative fibroid-feature ML	RF	ros	fibroid_location_category_Posterior wall	Fibroid location category (Posterior wall)
cohort_1	Alternative fibroid-feature ML	RF	ros	maternal_age_(y)	Maternal age (y)
cohort_1	Alternative fibroid-feature ML	RF	ros	parity	Parity (n)
cohort_1	Alternative fibroid-feature ML	RF	ros	smoking	Smoking status
cohort_1	Alternative fibroid-feature ML	RF	smote	education_level_secondary	Education level (secondary)
cohort_1	Alternative fibroid-feature ML	RF	smote	fibroid_location_category_Fundus	Fibroid location category (Fundus)
cohort_1	Alternative fibroid-feature ML	RF	smote	gdm	GDM
cohort_1	Alternative fibroid-feature ML	RF	smote	has_fibroid_data	Fibroid presence
cohort_1	Alternative fibroid-feature ML	RF	smote	maternal_bmi	BMI
cohort_1	Alternative fibroid-feature ML	RF	smote	maternal_height_(cm)	Maternal height (cm)
cohort_1	Alternative fibroid-feature ML	RF	smote	max_fibroid_diameter_(cm)	Max fibroid diameter (cm)
cohort_1	Alternative fibroid-feature ML	RF	smote	pevious_abortions_(n)	Previous abortions (n)
cohort_1	Alternative fibroid-feature ML	RF	smote	education_level_tertiary	Education level (tertiary)
cohort_1	Alternative fibroid-feature ML	RF	smote	fibroid_location_category_0	Fibroid location category (0 cm (reference))
cohort_1	Alternative fibroid-feature ML	RF	smote	fibroid_location_category_Lower uterine segment	Fibroid location category (Lower uterine segment)
cohort_1	Alternative fibroid-feature ML	RF	smote	fibroid_location_category_Posterior wall	Fibroid location category (Posterior wall)
cohort_1	Alternative fibroid-feature ML	RF	smote	maternal_age_(y)	Maternal age (y)
cohort_1	Alternative fibroid-feature ML	RF	smote	parity	Parity (n)
cohort_1	Alternative fibroid-feature ML	RF	smote	smoking	Smoking status
cohort_1	Alternative fibroid-feature ML	LightGBM	none	education_level_secondary	Education level (secondary)
cohort_1	Alternative fibroid-feature ML	LightGBM	none	fibroid_location_category_Fundus	Fibroid location category (Fundus)
cohort_1	Alternative fibroid-feature ML	LightGBM	none	gdm	GDM
cohort_1	Alternative fibroid-feature ML	LightGBM	none	has_fibroid_data	Fibroid presence
cohort_1	Alternative fibroid-feature ML	LightGBM	none	maternal_bmi	BMI
cohort_1	Alternative fibroid-feature ML	LightGBM	none	maternal_height_(cm)	Maternal height (cm)
cohort_1	Alternative fibroid-feature ML	LightGBM	none	max_fibroid_diameter_(cm)	Max fibroid diameter (cm)
cohort_1	Alternative fibroid-feature ML	LightGBM	none	pevious_abortions_(n)	Previous abortions (n)
cohort_1	Alternative fibroid-feature ML	LightGBM	none	education_level_tertiary	Education level (tertiary)
cohort_1	Alternative fibroid-feature ML	LightGBM	none	fibroid_location_category_0	Fibroid location category (0 cm (reference))
cohort_1	Alternative fibroid-feature ML	LightGBM	none	fibroid_location_category_Lower uterine segment	Fibroid location category (Lower uterine segment)
cohort_1	Alternative fibroid-feature ML	LightGBM	none	fibroid_location_category_Posterior wall	Fibroid location category (Posterior wall)
cohort_1	Alternative fibroid-feature ML	LightGBM	none	maternal_age_(y)	Maternal age (y)
cohort_1	Alternative fibroid-feature ML	LightGBM	none	parity	Parity (n)
cohort_1	Alternative fibroid-feature ML	LightGBM	none	smoking	Smoking status
cohort_1	Alternative fibroid-feature ML	LightGBM	ros	education_level_secondary	Education level (secondary)
cohort_1	Alternative fibroid-feature ML	LightGBM	ros	fibroid_location_category_Fundus	Fibroid location category (Fundus)
cohort_1	Alternative fibroid-feature ML	LightGBM	ros	gdm	GDM
cohort_1	Alternative fibroid-feature ML	LightGBM	ros	has_fibroid_data	Fibroid presence
cohort_1	Alternative fibroid-feature ML	LightGBM	ros	maternal_bmi	BMI
cohort_1	Alternative fibroid-feature ML	LightGBM	ros	maternal_height_(cm)	Maternal height (cm)
cohort_1	Alternative fibroid-feature ML	LightGBM	ros	max_fibroid_diameter_(cm)	Max fibroid diameter (cm)
cohort_1	Alternative fibroid-feature ML	LightGBM	ros	pevious_abortions_(n)	Previous abortions (n)
cohort_1	Alternative fibroid-feature ML	LightGBM	ros	education_level_tertiary	Education level (tertiary)
cohort_1	Alternative fibroid-feature ML	LightGBM	ros	fibroid_location_category_0	Fibroid location category (0 cm (reference))
cohort_1	Alternative fibroid-feature ML	LightGBM	ros	fibroid_location_category_Lower uterine segment	Fibroid location category (Lower uterine segment)
cohort_1	Alternative fibroid-feature ML	LightGBM	ros	fibroid_location_category_Posterior wall	Fibroid location category (Posterior wall)
cohort_1	Alternative fibroid-feature ML	LightGBM	ros	maternal_age_(y)	Maternal age (y)
cohort_1	Alternative fibroid-feature ML	LightGBM	ros	parity	Parity (n)
cohort_1	Alternative fibroid-feature ML	LightGBM	ros	smoking	Smoking status
cohort_1	Alternative fibroid-feature ML	LightGBM	smote	education_level_secondary	Education level (secondary)
cohort_1	Alternative fibroid-feature ML	LightGBM	smote	fibroid_location_category_Fundus	Fibroid location category (Fundus)
cohort_1	Alternative fibroid-feature ML	LightGBM	smote	gdm	GDM
cohort_1	Alternative fibroid-feature ML	LightGBM	smote	has_fibroid_data	Fibroid presence
cohort_1	Alternative fibroid-feature ML	LightGBM	smote	maternal_bmi	BMI
cohort_1	Alternative fibroid-feature ML	LightGBM	smote	maternal_height_(cm)	Maternal height (cm)
cohort_1	Alternative fibroid-feature ML	LightGBM	smote	max_fibroid_diameter_(cm)	Max fibroid diameter (cm)
cohort_1	Alternative fibroid-feature ML	LightGBM	smote	pevious_abortions_(n)	Previous abortions (n)
cohort_1	Alternative fibroid-feature ML	LightGBM	smote	education_level_tertiary	Education level (tertiary)
cohort_1	Alternative fibroid-feature ML	LightGBM	smote	fibroid_location_category_0	Fibroid location category (0 cm (reference))
cohort_1	Alternative fibroid-feature ML	LightGBM	smote	fibroid_location_category_Lower uterine segment	Fibroid location category (Lower uterine segment)
cohort_1	Alternative fibroid-feature ML	LightGBM	smote	fibroid_location_category_Posterior wall	Fibroid location category (Posterior wall)
cohort_1	Alternative fibroid-feature ML	LightGBM	smote	maternal_age_(y)	Maternal age (y)
cohort_1	Alternative fibroid-feature ML	LightGBM	smote	parity	Parity (n)
cohort_1	Alternative fibroid-feature ML	LightGBM	smote	smoking	Smoking status
cohort_1	Non-fibroid ML	LR	none	education_level_secondary	Education level (secondary)
cohort_1	Non-fibroid ML	LR	none	education_level_tertiary	Education level (tertiary)
cohort_1	Non-fibroid ML	LR	none	gdm	GDM
cohort_1	Non-fibroid ML	LR	none	maternal_age_(y)	Maternal age (y)
cohort_1	Non-fibroid ML	LR	none	maternal_bmi	BMI
cohort_1	Non-fibroid ML	LR	none	maternal_height_(cm)	Maternal height (cm)
cohort_1	Non-fibroid ML	LR	none	parity	Parity (n)
cohort_1	Non-fibroid ML	LR	none	pevious_abortions_(n)	Previous abortions (n)
cohort_1	Non-fibroid ML	LR	none	smoking	Smoking status
cohort_1	Non-fibroid ML	LR	ros	education_level_secondary	Education level (secondary)
cohort_1	Non-fibroid ML	LR	ros	education_level_tertiary	Education level (tertiary)
cohort_1	Non-fibroid ML	LR	ros	gdm	GDM
cohort_1	Non-fibroid ML	LR	ros	maternal_age_(y)	Maternal age (y)
cohort_1	Non-fibroid ML	LR	ros	maternal_bmi	BMI
cohort_1	Non-fibroid ML	LR	ros	maternal_height_(cm)	Maternal height (cm)
cohort_1	Non-fibroid ML	LR	ros	parity	Parity (n)
cohort_1	Non-fibroid ML	LR	ros	pevious_abortions_(n)	Previous abortions (n)
cohort_1	Non-fibroid ML	LR	ros	smoking	Smoking status
cohort_1	Non-fibroid ML	LR	SMOTENC	education_level_secondary	Education level (secondary)
cohort_1	Non-fibroid ML	LR	SMOTENC	education_level_tertiary	Education level (tertiary)
cohort_1	Non-fibroid ML	LR	SMOTENC	gdm	GDM
cohort_1	Non-fibroid ML	LR	SMOTENC	maternal_age_(y)	Maternal age (y)
cohort_1	Non-fibroid ML	LR	SMOTENC	maternal_bmi	BMI
cohort_1	Non-fibroid ML	LR	SMOTENC	maternal_height_(cm)	Maternal height (cm)
cohort_1	Non-fibroid ML	LR	SMOTENC	parity	Parity (n)
cohort_1	Non-fibroid ML	LR	SMOTENC	pevious_abortions_(n)	Previous abortions (n)
cohort_1	Non-fibroid ML	LR	SMOTENC	smoking	Smoking status
cohort_1	Non-fibroid ML	RF	none	education_level_secondary	Education level (secondary)
cohort_1	Non-fibroid ML	RF	none	education_level_tertiary	Education level (tertiary)
cohort_1	Non-fibroid ML	RF	none	gdm	GDM
cohort_1	Non-fibroid ML	RF	none	maternal_age_(y)	Maternal age (y)
cohort_1	Non-fibroid ML	RF	none	maternal_bmi	BMI
cohort_1	Non-fibroid ML	RF	none	maternal_height_(cm)	Maternal height (cm)
cohort_1	Non-fibroid ML	RF	none	parity	Parity (n)
cohort_1	Non-fibroid ML	RF	none	pevious_abortions_(n)	Previous abortions (n)
cohort_1	Non-fibroid ML	RF	none	smoking	Smoking status
cohort_1	Non-fibroid ML	RF	ros	education_level_secondary	Education level (secondary)
cohort_1	Non-fibroid ML	RF	ros	education_level_tertiary	Education level (tertiary)
cohort_1	Non-fibroid ML	RF	ros	gdm	GDM
cohort_1	Non-fibroid ML	RF	ros	maternal_age_(y)	Maternal age (y)
cohort_1	Non-fibroid ML	RF	ros	maternal_bmi	BMI
cohort_1	Non-fibroid ML	RF	ros	maternal_height_(cm)	Maternal height (cm)
cohort_1	Non-fibroid ML	RF	ros	parity	Parity (n)
cohort_1	Non-fibroid ML	RF	ros	pevious_abortions_(n)	Previous abortions (n)
cohort_1	Non-fibroid ML	RF	ros	smoking	Smoking status
cohort_1	Non-fibroid ML	RF	SMOTENC	education_level_secondary	Education level (secondary)
cohort_1	Non-fibroid ML	RF	SMOTENC	education_level_tertiary	Education level (tertiary)
cohort_1	Non-fibroid ML	RF	SMOTENC	gdm	GDM
cohort_1	Non-fibroid ML	RF	SMOTENC	maternal_age_(y)	Maternal age (y)
cohort_1	Non-fibroid ML	RF	SMOTENC	maternal_bmi	BMI
cohort_1	Non-fibroid ML	RF	SMOTENC	maternal_height_(cm)	Maternal height (cm)
cohort_1	Non-fibroid ML	RF	SMOTENC	parity	Parity (n)
cohort_1	Non-fibroid ML	RF	SMOTENC	pevious_abortions_(n)	Previous abortions (n)
cohort_1	Non-fibroid ML	RF	SMOTENC	smoking	Smoking status
cohort_1	Non-fibroid ML	LightGBM	none	education_level_secondary	Education level (secondary)
cohort_1	Non-fibroid ML	LightGBM	none	education_level_tertiary	Education level (tertiary)
cohort_1	Non-fibroid ML	LightGBM	none	gdm	GDM
cohort_1	Non-fibroid ML	LightGBM	none	maternal_age_(y)	Maternal age (y)
cohort_1	Non-fibroid ML	LightGBM	none	maternal_bmi	BMI
cohort_1	Non-fibroid ML	LightGBM	none	maternal_height_(cm)	Maternal height (cm)
cohort_1	Non-fibroid ML	LightGBM	none	parity	Parity (n)
cohort_1	Non-fibroid ML	LightGBM	none	pevious_abortions_(n)	Previous abortions (n)
cohort_1	Non-fibroid ML	LightGBM	none	smoking	Smoking status
cohort_1	Non-fibroid ML	LightGBM	ros	education_level_secondary	Education level (secondary)
cohort_1	Non-fibroid ML	LightGBM	ros	education_level_tertiary	Education level (tertiary)
cohort_1	Non-fibroid ML	LightGBM	ros	gdm	GDM
cohort_1	Non-fibroid ML	LightGBM	ros	maternal_age_(y)	Maternal age (y)
cohort_1	Non-fibroid ML	LightGBM	ros	maternal_bmi	BMI
cohort_1	Non-fibroid ML	LightGBM	ros	maternal_height_(cm)	Maternal height (cm)
cohort_1	Non-fibroid ML	LightGBM	ros	parity	Parity (n)
cohort_1	Non-fibroid ML	LightGBM	ros	pevious_abortions_(n)	Previous abortions (n)
cohort_1	Non-fibroid ML	LightGBM	ros	smoking	Smoking status
cohort_1	Non-fibroid ML	LightGBM	SMOTENC	education_level_secondary	Education level (secondary)
cohort_1	Non-fibroid ML	LightGBM	SMOTENC	education_level_tertiary	Education level (tertiary)
cohort_1	Non-fibroid ML	LightGBM	SMOTENC	gdm	GDM
cohort_1	Non-fibroid ML	LightGBM	SMOTENC	maternal_age_(y)	Maternal age (y)
cohort_1	Non-fibroid ML	LightGBM	SMOTENC	maternal_bmi	BMI
cohort_1	Non-fibroid ML	LightGBM	SMOTENC	maternal_height_(cm)	Maternal height (cm)
cohort_1	Non-fibroid ML	LightGBM	SMOTENC	parity	Parity (n)
cohort_1	Non-fibroid ML	LightGBM	SMOTENC	pevious_abortions_(n)	Previous abortions (n)
cohort_1	Non-fibroid ML	LightGBM	SMOTENC	smoking	Smoking status
cohort_2	Full fibroid-feature ML	LR	none	gdm	GDM
cohort_2	Full fibroid-feature ML	LR	none	fibroid_anatomical_location_right fundus	Fibroid anatomical location (right fundus)
cohort_2	Full fibroid-feature ML	LR	none	maternal_age_(y)	Maternal age (y)
cohort_2	Full fibroid-feature ML	LR	none	maternal_height_(cm)	Maternal height (cm)
cohort_2	Full fibroid-feature ML	LR	none	max_fibroid_diameter_(cm)	Max fibroid diameter (cm)
cohort_2	Full fibroid-feature ML	LR	none	parity	Parity (n)
cohort_2	Full fibroid-feature ML	LR	none	fibroid_type_intramural	Fibroid type (intramural)
cohort_2	Full fibroid-feature ML	LR	none	fibroid_type_subserosal	Fibroid type (subserosal)
cohort_2	Full fibroid-feature ML	LR	ros	gdm	GDM
cohort_2	Full fibroid-feature ML	LR	ros	fibroid_anatomical_location_right fundus	Fibroid anatomical location (right fundus)
cohort_2	Full fibroid-feature ML	LR	ros	maternal_age_(y)	Maternal age (y)
cohort_2	Full fibroid-feature ML	LR	ros	maternal_height_(cm)	Maternal height (cm)
cohort_2	Full fibroid-feature ML	LR	ros	max_fibroid_diameter_(cm)	Max fibroid diameter (cm)
cohort_2	Full fibroid-feature ML	LR	ros	parity	Parity (n)
cohort_2	Full fibroid-feature ML	LR	ros	fibroid_type_intramural	Fibroid type (intramural)
cohort_2	Full fibroid-feature ML	LR	ros	fibroid_type_subserosal	Fibroid type (subserosal)
cohort_2	Full fibroid-feature ML	LR	smote	gdm	GDM
cohort_2	Full fibroid-feature ML	LR	smote	fibroid_anatomical_location_right fundus	Fibroid anatomical location (right fundus)
cohort_2	Full fibroid-feature ML	LR	smote	maternal_age_(y)	Maternal age (y)
cohort_2	Full fibroid-feature ML	LR	smote	maternal_height_(cm)	Maternal height (cm)
cohort_2	Full fibroid-feature ML	LR	smote	max_fibroid_diameter_(cm)	Max fibroid diameter (cm)
cohort_2	Full fibroid-feature ML	LR	smote	parity	Parity (n)
cohort_2	Full fibroid-feature ML	LR	smote	fibroid_type_intramural	Fibroid type (intramural)
cohort_2	Full fibroid-feature ML	LR	smote	fibroid_type_subserosal	Fibroid type (subserosal)
cohort_2	Full fibroid-feature ML	RF	none	gdm	GDM
cohort_2	Full fibroid-feature ML	RF	none	fibroid_anatomical_location_right fundus	Fibroid anatomical location (right fundus)
cohort_2	Full fibroid-feature ML	RF	none	maternal_age_(y)	Maternal age (y)
cohort_2	Full fibroid-feature ML	RF	none	maternal_height_(cm)	Maternal height (cm)
cohort_2	Full fibroid-feature ML	RF	none	max_fibroid_diameter_(cm)	Max fibroid diameter (cm)
cohort_2	Full fibroid-feature ML	RF	none	parity	Parity (n)
cohort_2	Full fibroid-feature ML	RF	none	fibroid_type_intramural	Fibroid type (intramural)
cohort_2	Full fibroid-feature ML	RF	none	fibroid_type_subserosal	Fibroid type (subserosal)
cohort_2	Full fibroid-feature ML	RF	ros	gdm	GDM
cohort_2	Full fibroid-feature ML	RF	ros	fibroid_anatomical_location_right fundus	Fibroid anatomical location (right fundus)
cohort_2	Full fibroid-feature ML	RF	ros	maternal_age_(y)	Maternal age (y)
cohort_2	Full fibroid-feature ML	RF	ros	maternal_height_(cm)	Maternal height (cm)
cohort_2	Full fibroid-feature ML	RF	ros	max_fibroid_diameter_(cm)	Max fibroid diameter (cm)
cohort_2	Full fibroid-feature ML	RF	ros	parity	Parity (n)
cohort_2	Full fibroid-feature ML	RF	ros	fibroid_type_intramural	Fibroid type (intramural)
cohort_2	Full fibroid-feature ML	RF	ros	fibroid_type_subserosal	Fibroid type (subserosal)
cohort_2	Full fibroid-feature ML	RF	smote	gdm	GDM
cohort_2	Full fibroid-feature ML	RF	smote	fibroid_anatomical_location_right fundus	Fibroid anatomical location (right fundus)
cohort_2	Full fibroid-feature ML	RF	smote	maternal_age_(y)	Maternal age (y)
cohort_2	Full fibroid-feature ML	RF	smote	maternal_height_(cm)	Maternal height (cm)
cohort_2	Full fibroid-feature ML	RF	smote	max_fibroid_diameter_(cm)	Max fibroid diameter (cm)
cohort_2	Full fibroid-feature ML	RF	smote	parity	Parity (n)
cohort_2	Full fibroid-feature ML	RF	smote	fibroid_type_intramural	Fibroid type (intramural)
cohort_2	Full fibroid-feature ML	RF	smote	fibroid_type_subserosal	Fibroid type (subserosal)
cohort_2	Full fibroid-feature ML	LightGBM	none	gdm	GDM
cohort_2	Full fibroid-feature ML	LightGBM	none	fibroid_anatomical_location_right fundus	Fibroid anatomical location (right fundus)
cohort_2	Full fibroid-feature ML	LightGBM	none	maternal_age_(y)	Maternal age (y)
cohort_2	Full fibroid-feature ML	LightGBM	none	maternal_height_(cm)	Maternal height (cm)
cohort_2	Full fibroid-feature ML	LightGBM	none	max_fibroid_diameter_(cm)	Max fibroid diameter (cm)
cohort_2	Full fibroid-feature ML	LightGBM	none	parity	Parity (n)
cohort_2	Full fibroid-feature ML	LightGBM	none	fibroid_type_intramural	Fibroid type (intramural)
cohort_2	Full fibroid-feature ML	LightGBM	none	fibroid_type_subserosal	Fibroid type (subserosal)
cohort_2	Full fibroid-feature ML	LightGBM	ros	gdm	GDM
cohort_2	Full fibroid-feature ML	LightGBM	ros	fibroid_anatomical_location_right fundus	Fibroid anatomical location (right fundus)
cohort_2	Full fibroid-feature ML	LightGBM	ros	maternal_age_(y)	Maternal age (y)
cohort_2	Full fibroid-feature ML	LightGBM	ros	maternal_height_(cm)	Maternal height (cm)
cohort_2	Full fibroid-feature ML	LightGBM	ros	max_fibroid_diameter_(cm)	Max fibroid diameter (cm)
cohort_2	Full fibroid-feature ML	LightGBM	ros	parity	Parity (n)
cohort_2	Full fibroid-feature ML	LightGBM	ros	fibroid_type_intramural	Fibroid type (intramural)
cohort_2	Full fibroid-feature ML	LightGBM	ros	fibroid_type_subserosal	Fibroid type (subserosal)
cohort_2	Full fibroid-feature ML	LightGBM	smote	gdm	GDM
cohort_2	Full fibroid-feature ML	LightGBM	smote	fibroid_anatomical_location_right fundus	Fibroid anatomical location (right fundus)
cohort_2	Full fibroid-feature ML	LightGBM	smote	maternal_age_(y)	Maternal age (y)
cohort_2	Full fibroid-feature ML	LightGBM	smote	maternal_height_(cm)	Maternal height (cm)
cohort_2	Full fibroid-feature ML	LightGBM	smote	max_fibroid_diameter_(cm)	Max fibroid diameter (cm)
cohort_2	Full fibroid-feature ML	LightGBM	smote	parity	Parity (n)
cohort_2	Full fibroid-feature ML	LightGBM	smote	fibroid_type_intramural	Fibroid type (intramural)
cohort_2	Full fibroid-feature ML	LightGBM	smote	fibroid_type_subserosal	Fibroid type (subserosal)
cohort_2	Alternative fibroid-feature ML	LR	none	gdm	GDM
cohort_2	Alternative fibroid-feature ML	LR	none	maternal_age_(y)	Maternal age (y)
cohort_2	Alternative fibroid-feature ML	LR	none	parity	Parity (n)
cohort_2	Alternative fibroid-feature ML	LR	none	fibroid_location_category_Fundus	Fibroid location category (Fundus)
cohort_2	Alternative fibroid-feature ML	LR	none	maternal_bmi	BMI
cohort_2	Alternative fibroid-feature ML	LR	none	maternal_height_(cm)	Maternal height (cm)
cohort_2	Alternative fibroid-feature ML	LR	none	max_fibroid_diameter_(cm)	Max fibroid diameter (cm)
cohort_2	Alternative fibroid-feature ML	LR	none	fibroid_location_category_Anterior wall	Fibroid location category (Anterior wall)
cohort_2	Alternative fibroid-feature ML	LR	none	fibroid_location_category_Posterior wall	Fibroid location category (Posterior wall)
cohort_2	Alternative fibroid-feature ML	LR	none	fibroid_location_category_Previa & Cervical	Fibroid location category (Previa & Cervical)
cohort_2	Alternative fibroid-feature ML	LR	none	pevious_abortions_(n)	Previous abortions (n)
cohort_2	Alternative fibroid-feature ML	LR	none	smoking	Smoking status
cohort_2	Alternative fibroid-feature ML	LR	ros	gdm	GDM
cohort_2	Alternative fibroid-feature ML	LR	ros	maternal_age_(y)	Maternal age (y)
cohort_2	Alternative fibroid-feature ML	LR	ros	parity	Parity (n)
cohort_2	Alternative fibroid-feature ML	LR	ros	fibroid_location_category_Fundus	Fibroid location category (Fundus)
cohort_2	Alternative fibroid-feature ML	LR	ros	maternal_bmi	BMI
cohort_2	Alternative fibroid-feature ML	LR	ros	maternal_height_(cm)	Maternal height (cm)
cohort_2	Alternative fibroid-feature ML	LR	ros	max_fibroid_diameter_(cm)	Max fibroid diameter (cm)
cohort_2	Alternative fibroid-feature ML	LR	ros	fibroid_location_category_Anterior wall	Fibroid location category (Anterior wall)
cohort_2	Alternative fibroid-feature ML	LR	ros	fibroid_location_category_Posterior wall	Fibroid location category (Posterior wall)
cohort_2	Alternative fibroid-feature ML	LR	ros	fibroid_location_category_Previa & Cervical	Fibroid location category (Previa & Cervical)
cohort_2	Alternative fibroid-feature ML	LR	ros	pevious_abortions_(n)	Previous abortions (n)
cohort_2	Alternative fibroid-feature ML	LR	ros	smoking	Smoking status
cohort_2	Alternative fibroid-feature ML	LR	smote	gdm	GDM
cohort_2	Alternative fibroid-feature ML	LR	smote	maternal_age_(y)	Maternal age (y)
cohort_2	Alternative fibroid-feature ML	LR	smote	parity	Parity (n)
cohort_2	Alternative fibroid-feature ML	LR	smote	fibroid_location_category_Fundus	Fibroid location category (Fundus)
cohort_2	Alternative fibroid-feature ML	LR	smote	maternal_bmi	BMI
cohort_2	Alternative fibroid-feature ML	LR	smote	maternal_height_(cm)	Maternal height (cm)
cohort_2	Alternative fibroid-feature ML	LR	smote	max_fibroid_diameter_(cm)	Max fibroid diameter (cm)
cohort_2	Alternative fibroid-feature ML	LR	smote	fibroid_location_category_Anterior wall	Fibroid location category (Anterior wall)
cohort_2	Alternative fibroid-feature ML	LR	smote	fibroid_location_category_Posterior wall	Fibroid location category (Posterior wall)
cohort_2	Alternative fibroid-feature ML	LR	smote	fibroid_location_category_Previa & Cervical	Fibroid location category (Previa & Cervical)
cohort_2	Alternative fibroid-feature ML	LR	smote	pevious_abortions_(n)	Previous abortions (n)
cohort_2	Alternative fibroid-feature ML	LR	smote	smoking	Smoking status
cohort_2	Alternative fibroid-feature ML	RF	none	gdm	GDM
cohort_2	Alternative fibroid-feature ML	RF	none	maternal_age_(y)	Maternal age (y)
cohort_2	Alternative fibroid-feature ML	RF	none	parity	Parity (n)
cohort_2	Alternative fibroid-feature ML	RF	none	fibroid_location_category_Fundus	Fibroid location category (Fundus)
cohort_2	Alternative fibroid-feature ML	RF	none	maternal_bmi	BMI
cohort_2	Alternative fibroid-feature ML	RF	none	maternal_height_(cm)	Maternal height (cm)
cohort_2	Alternative fibroid-feature ML	RF	none	max_fibroid_diameter_(cm)	Max fibroid diameter (cm)
cohort_2	Alternative fibroid-feature ML	RF	none	fibroid_location_category_Anterior wall	Fibroid location category (Anterior wall)
cohort_2	Alternative fibroid-feature ML	RF	none	fibroid_location_category_Posterior wall	Fibroid location category (Posterior wall)
cohort_2	Alternative fibroid-feature ML	RF	none	fibroid_location_category_Previa & Cervical	Fibroid location category (Previa & Cervical)
cohort_2	Alternative fibroid-feature ML	RF	none	pevious_abortions_(n)	Previous abortions (n)
cohort_2	Alternative fibroid-feature ML	RF	none	smoking	Smoking status
cohort_2	Alternative fibroid-feature ML	RF	ros	gdm	GDM
cohort_2	Alternative fibroid-feature ML	RF	ros	maternal_age_(y)	Maternal age (y)
cohort_2	Alternative fibroid-feature ML	RF	ros	parity	Parity (n)
cohort_2	Alternative fibroid-feature ML	RF	ros	fibroid_location_category_Fundus	Fibroid location category (Fundus)
cohort_2	Alternative fibroid-feature ML	RF	ros	maternal_bmi	BMI
cohort_2	Alternative fibroid-feature ML	RF	ros	maternal_height_(cm)	Maternal height (cm)
cohort_2	Alternative fibroid-feature ML	RF	ros	max_fibroid_diameter_(cm)	Max fibroid diameter (cm)
cohort_2	Alternative fibroid-feature ML	RF	ros	fibroid_location_category_Anterior wall	Fibroid location category (Anterior wall)
cohort_2	Alternative fibroid-feature ML	RF	ros	fibroid_location_category_Posterior wall	Fibroid location category (Posterior wall)
cohort_2	Alternative fibroid-feature ML	RF	ros	fibroid_location_category_Previa & Cervical	Fibroid location category (Previa & Cervical)
cohort_2	Alternative fibroid-feature ML	RF	ros	pevious_abortions_(n)	Previous abortions (n)
cohort_2	Alternative fibroid-feature ML	RF	ros	smoking	Smoking status
cohort_2	Alternative fibroid-feature ML	RF	smote	gdm	GDM
cohort_2	Alternative fibroid-feature ML	RF	smote	maternal_age_(y)	Maternal age (y)
cohort_2	Alternative fibroid-feature ML	RF	smote	parity	Parity (n)
cohort_2	Alternative fibroid-feature ML	RF	smote	fibroid_location_category_Fundus	Fibroid location category (Fundus)
cohort_2	Alternative fibroid-feature ML	RF	smote	maternal_bmi	BMI
cohort_2	Alternative fibroid-feature ML	RF	smote	maternal_height_(cm)	Maternal height (cm)
cohort_2	Alternative fibroid-feature ML	RF	smote	max_fibroid_diameter_(cm)	Max fibroid diameter (cm)
cohort_2	Alternative fibroid-feature ML	RF	smote	fibroid_location_category_Anterior wall	Fibroid location category (Anterior wall)
cohort_2	Alternative fibroid-feature ML	RF	smote	fibroid_location_category_Posterior wall	Fibroid location category (Posterior wall)
cohort_2	Alternative fibroid-feature ML	RF	smote	fibroid_location_category_Previa & Cervical	Fibroid location category (Previa & Cervical)
cohort_2	Alternative fibroid-feature ML	RF	smote	pevious_abortions_(n)	Previous abortions (n)
cohort_2	Alternative fibroid-feature ML	RF	smote	smoking	Smoking status
cohort_2	Alternative fibroid-feature ML	LightGBM	none	gdm	GDM
cohort_2	Alternative fibroid-feature ML	LightGBM	none	maternal_age_(y)	Maternal age (y)
cohort_2	Alternative fibroid-feature ML	LightGBM	none	parity	Parity (n)
cohort_2	Alternative fibroid-feature ML	LightGBM	none	fibroid_location_category_Fundus	Fibroid location category (Fundus)
cohort_2	Alternative fibroid-feature ML	LightGBM	none	maternal_bmi	BMI
cohort_2	Alternative fibroid-feature ML	LightGBM	none	maternal_height_(cm)	Maternal height (cm)
cohort_2	Alternative fibroid-feature ML	LightGBM	none	max_fibroid_diameter_(cm)	Max fibroid diameter (cm)
cohort_2	Alternative fibroid-feature ML	LightGBM	none	fibroid_location_category_Anterior wall	Fibroid location category (Anterior wall)
cohort_2	Alternative fibroid-feature ML	LightGBM	none	fibroid_location_category_Posterior wall	Fibroid location category (Posterior wall)
cohort_2	Alternative fibroid-feature ML	LightGBM	none	fibroid_location_category_Previa & Cervical	Fibroid location category (Previa & Cervical)
cohort_2	Alternative fibroid-feature ML	LightGBM	none	pevious_abortions_(n)	Previous abortions (n)
cohort_2	Alternative fibroid-feature ML	LightGBM	none	smoking	Smoking status
cohort_2	Alternative fibroid-feature ML	LightGBM	ros	gdm	GDM
cohort_2	Alternative fibroid-feature ML	LightGBM	ros	maternal_age_(y)	Maternal age (y)
cohort_2	Alternative fibroid-feature ML	LightGBM	ros	parity	Parity (n)
cohort_2	Alternative fibroid-feature ML	LightGBM	ros	fibroid_location_category_Fundus	Fibroid location category (Fundus)
cohort_2	Alternative fibroid-feature ML	LightGBM	ros	maternal_bmi	BMI
cohort_2	Alternative fibroid-feature ML	LightGBM	ros	maternal_height_(cm)	Maternal height (cm)
cohort_2	Alternative fibroid-feature ML	LightGBM	ros	max_fibroid_diameter_(cm)	Max fibroid diameter (cm)
cohort_2	Alternative fibroid-feature ML	LightGBM	ros	fibroid_location_category_Anterior wall	Fibroid location category (Anterior wall)
cohort_2	Alternative fibroid-feature ML	LightGBM	ros	fibroid_location_category_Posterior wall	Fibroid location category (Posterior wall)
cohort_2	Alternative fibroid-feature ML	LightGBM	ros	fibroid_location_category_Previa & Cervical	Fibroid location category (Previa & Cervical)
cohort_2	Alternative fibroid-feature ML	LightGBM	ros	pevious_abortions_(n)	Previous abortions (n)
cohort_2	Alternative fibroid-feature ML	LightGBM	ros	smoking	Smoking status
cohort_2	Alternative fibroid-feature ML	LightGBM	smote	gdm	GDM
cohort_2	Alternative fibroid-feature ML	LightGBM	smote	maternal_age_(y)	Maternal age (y)
cohort_2	Alternative fibroid-feature ML	LightGBM	smote	parity	Parity (n)
cohort_2	Alternative fibroid-feature ML	LightGBM	smote	fibroid_location_category_Fundus	Fibroid location category (Fundus)
cohort_2	Alternative fibroid-feature ML	LightGBM	smote	maternal_bmi	BMI
cohort_2	Alternative fibroid-feature ML	LightGBM	smote	maternal_height_(cm)	Maternal height (cm)
cohort_2	Alternative fibroid-feature ML	LightGBM	smote	max_fibroid_diameter_(cm)	Max fibroid diameter (cm)
cohort_2	Alternative fibroid-feature ML	LightGBM	smote	fibroid_location_category_Anterior wall	Fibroid location category (Anterior wall)
cohort_2	Alternative fibroid-feature ML	LightGBM	smote	fibroid_location_category_Posterior wall	Fibroid location category (Posterior wall)
cohort_2	Alternative fibroid-feature ML	LightGBM	smote	fibroid_location_category_Previa & Cervical	Fibroid location category (Previa & Cervical)
cohort_2	Alternative fibroid-feature ML	LightGBM	smote	pevious_abortions_(n)	Previous abortions (n)
cohort_2	Alternative fibroid-feature ML	LightGBM	smote	smoking	Smoking status
cohort_2	Non-fibroid ML	LR	none	gdm	GDM
cohort_2	Non-fibroid ML	LR	none	maternal_age_(y)	Maternal age (y)
cohort_2	Non-fibroid ML	LR	none	maternal_height_(cm)	Maternal height (cm)
cohort_2	Non-fibroid ML	LR	none	parity	Parity (n)
cohort_2	Non-fibroid ML	LR	none	education_level_secondary	Education level (secondary)
cohort_2	Non-fibroid ML	LR	none	education_level_tertiary	Education level (tertiary)
cohort_2	Non-fibroid ML	LR	none	maternal_bmi	BMI
cohort_2	Non-fibroid ML	LR	none	pevious_abortions_(n)	Previous abortions (n)
cohort_2	Non-fibroid ML	LR	none	smoking	Smoking status
cohort_2	Non-fibroid ML	LR	ros	gdm	GDM
cohort_2	Non-fibroid ML	LR	ros	maternal_age_(y)	Maternal age (y)
cohort_2	Non-fibroid ML	LR	ros	maternal_height_(cm)	Maternal height (cm)
cohort_2	Non-fibroid ML	LR	ros	parity	Parity (n)
cohort_2	Non-fibroid ML	LR	ros	education_level_secondary	Education level (secondary)
cohort_2	Non-fibroid ML	LR	ros	education_level_tertiary	Education level (tertiary)
cohort_2	Non-fibroid ML	LR	ros	maternal_bmi	BMI
cohort_2	Non-fibroid ML	LR	ros	pevious_abortions_(n)	Previous abortions (n)
cohort_2	Non-fibroid ML	LR	ros	smoking	Smoking status
cohort_2	Non-fibroid ML	LR	SMOTENC	gdm	GDM
cohort_2	Non-fibroid ML	LR	SMOTENC	maternal_age_(y)	Maternal age (y)
cohort_2	Non-fibroid ML	LR	SMOTENC	maternal_height_(cm)	Maternal height (cm)
cohort_2	Non-fibroid ML	LR	SMOTENC	parity	Parity (n)
cohort_2	Non-fibroid ML	LR	SMOTENC	education_level_secondary	Education level (secondary)
cohort_2	Non-fibroid ML	LR	SMOTENC	education_level_tertiary	Education level (tertiary)
cohort_2	Non-fibroid ML	LR	SMOTENC	maternal_bmi	BMI
cohort_2	Non-fibroid ML	LR	SMOTENC	pevious_abortions_(n)	Previous abortions (n)
cohort_2	Non-fibroid ML	LR	SMOTENC	smoking	Smoking status
cohort_2	Non-fibroid ML	RF	none	gdm	GDM
cohort_2	Non-fibroid ML	RF	none	maternal_age_(y)	Maternal age (y)
cohort_2	Non-fibroid ML	RF	none	maternal_height_(cm)	Maternal height (cm)
cohort_2	Non-fibroid ML	RF	none	parity	Parity (n)
cohort_2	Non-fibroid ML	RF	none	education_level_secondary	Education level (secondary)
cohort_2	Non-fibroid ML	RF	none	education_level_tertiary	Education level (tertiary)
cohort_2	Non-fibroid ML	RF	none	maternal_bmi	BMI
cohort_2	Non-fibroid ML	RF	none	pevious_abortions_(n)	Previous abortions (n)
cohort_2	Non-fibroid ML	RF	none	smoking	Smoking status
cohort_2	Non-fibroid ML	RF	ros	gdm	GDM
cohort_2	Non-fibroid ML	RF	ros	maternal_age_(y)	Maternal age (y)
cohort_2	Non-fibroid ML	RF	ros	maternal_height_(cm)	Maternal height (cm)
cohort_2	Non-fibroid ML	RF	ros	parity	Parity (n)
cohort_2	Non-fibroid ML	RF	ros	education_level_secondary	Education level (secondary)
cohort_2	Non-fibroid ML	RF	ros	education_level_tertiary	Education level (tertiary)
cohort_2	Non-fibroid ML	RF	ros	maternal_bmi	BMI
cohort_2	Non-fibroid ML	RF	ros	pevious_abortions_(n)	Previous abortions (n)
cohort_2	Non-fibroid ML	RF	ros	smoking	Smoking status
cohort_2	Non-fibroid ML	RF	SMOTENC	gdm	GDM
cohort_2	Non-fibroid ML	RF	SMOTENC	maternal_age_(y)	Maternal age (y)
cohort_2	Non-fibroid ML	RF	SMOTENC	maternal_height_(cm)	Maternal height (cm)
cohort_2	Non-fibroid ML	RF	SMOTENC	parity	Parity (n)
cohort_2	Non-fibroid ML	RF	SMOTENC	education_level_secondary	Education level (secondary)
cohort_2	Non-fibroid ML	RF	SMOTENC	education_level_tertiary	Education level (tertiary)
cohort_2	Non-fibroid ML	RF	SMOTENC	maternal_bmi	BMI
cohort_2	Non-fibroid ML	RF	SMOTENC	pevious_abortions_(n)	Previous abortions (n)
cohort_2	Non-fibroid ML	RF	SMOTENC	smoking	Smoking status
cohort_2	Non-fibroid ML	LightGBM	none	gdm	GDM
cohort_2	Non-fibroid ML	LightGBM	none	maternal_age_(y)	Maternal age (y)
cohort_2	Non-fibroid ML	LightGBM	none	maternal_height_(cm)	Maternal height (cm)
cohort_2	Non-fibroid ML	LightGBM	none	parity	Parity (n)
cohort_2	Non-fibroid ML	LightGBM	none	education_level_secondary	Education level (secondary)
cohort_2	Non-fibroid ML	LightGBM	none	education_level_tertiary	Education level (tertiary)
cohort_2	Non-fibroid ML	LightGBM	none	maternal_bmi	BMI
cohort_2	Non-fibroid ML	LightGBM	none	pevious_abortions_(n)	Previous abortions (n)
cohort_2	Non-fibroid ML	LightGBM	none	smoking	Smoking status
cohort_2	Non-fibroid ML	LightGBM	ros	gdm	GDM
cohort_2	Non-fibroid ML	LightGBM	ros	maternal_age_(y)	Maternal age (y)
cohort_2	Non-fibroid ML	LightGBM	ros	maternal_height_(cm)	Maternal height (cm)
cohort_2	Non-fibroid ML	LightGBM	ros	parity	Parity (n)
cohort_2	Non-fibroid ML	LightGBM	ros	education_level_secondary	Education level (secondary)
cohort_2	Non-fibroid ML	LightGBM	ros	education_level_tertiary	Education level (tertiary)
cohort_2	Non-fibroid ML	LightGBM	ros	maternal_bmi	BMI
cohort_2	Non-fibroid ML	LightGBM	ros	pevious_abortions_(n)	Previous abortions (n)
cohort_2	Non-fibroid ML	LightGBM	ros	smoking	Smoking status
cohort_2	Non-fibroid ML	LightGBM	SMOTENC	gdm	GDM
cohort_2	Non-fibroid ML	LightGBM	SMOTENC	maternal_age_(y)	Maternal age (y)
cohort_2	Non-fibroid ML	LightGBM	SMOTENC	maternal_height_(cm)	Maternal height (cm)
cohort_2	Non-fibroid ML	LightGBM	SMOTENC	parity	Parity (n)
cohort_2	Non-fibroid ML	LightGBM	SMOTENC	education_level_secondary	Education level (secondary)
cohort_2	Non-fibroid ML	LightGBM	SMOTENC	education_level_tertiary	Education level (tertiary)
cohort_2	Non-fibroid ML	LightGBM	SMOTENC	maternal_bmi	BMI
cohort_2	Non-fibroid ML	LightGBM	SMOTENC	pevious_abortions_(n)	Previous abortions (n)
cohort_2	Non-fibroid ML	LightGBM	SMOTENC	smoking	Smoking status
