# Supplementary material for: Machine-Learning-Based Prediction of Preterm Birth in Women with Huge Uterine Fibroids: A Stratified Cohort Analysis
Source: Diagnostics (Basel). 2026 Jul 17;16(14):2242. doi: 10.3390/diagnostics16142242 (PMC13409408; doi:10.3390/diagnostics16142242)
Supplement: Supplementary file 1 [file diagnostics-16-02242-s001.zip › Supplementary Table S6.csv]

fold	n_fold_train	n_fold_val	n_consensus	resampling_strategy	n_after_resample	fold_AUC	fold_F1_Score	fold_Recall	fold_Precision	fold_Accuracy	fold_Cohen_Kappa	fold_Brier_Score	fold_TP	fold_TN	fold_FP	fold_FN	cohort	analysis_block	model	consensus_features	mi_features	l1_features	rf_features	rfe_features
1	121	31	12	none	121	0.842592593	0	0	0	0.838709677	-0.054421769	0.103337454	0	26	1	4	cohort_1	Full fibroid-feature ML	LR	fibroid_type|maternal_age_(y)|maternal_bmi|maternal_height_(cm)|max_fibroid_diameter_(cm)|parity|pevious_abortions_(n)|education_level|fibroid_anatomical_location|gdm|has_fibroid_data|smoking	maternal_bmi|max_fibroid_diameter_(cm)|maternal_height_(cm)|parity|pevious_abortions_(n)|fibroid_anatomical_location|has_fibroid_data|maternal_age_(y)|fibroid_type|education_level	education_level|max_fibroid_diameter_(cm)|gdm|maternal_height_(cm)|smoking|maternal_bmi|pevious_abortions_(n)|maternal_age_(y)|fibroid_type|parity|fibroid_anatomical_location	max_fibroid_diameter_(cm)|maternal_height_(cm)|maternal_bmi|maternal_age_(y)|pevious_abortions_(n)|fibroid_anatomical_location|parity|fibroid_type|gdm|has_fibroid_data	max_fibroid_diameter_(cm)|maternal_height_(cm)|maternal_bmi|parity|maternal_age_(y)|pevious_abortions_(n)|smoking|gdm|education_level|fibroid_type
2	121	31	11	none	121	0.555555556	0	0	0	0.838709677	-0.054421769	0.156701737	0	26	1	4	cohort_1	Full fibroid-feature ML	LR	education_level|fibroid_anatomical_location|has_fibroid_data|maternal_bmi|maternal_height_(cm)|pevious_abortions_(n)|maternal_age_(y)|max_fibroid_diameter_(cm)|parity|fibroid_type|smoking	has_fibroid_data|max_fibroid_diameter_(cm)|maternal_height_(cm)|maternal_bmi|fibroid_anatomical_location|parity|fibroid_type|pevious_abortions_(n)|gdm|education_level	education_level|pevious_abortions_(n)|smoking|has_fibroid_data|maternal_height_(cm)|fibroid_anatomical_location|maternal_bmi|maternal_age_(y)	fibroid_anatomical_location|max_fibroid_diameter_(cm)|maternal_bmi|maternal_height_(cm)|maternal_age_(y)|pevious_abortions_(n)|fibroid_type|parity|has_fibroid_data|education_level	has_fibroid_data|max_fibroid_diameter_(cm)|maternal_height_(cm)|maternal_bmi|parity|pevious_abortions_(n)|maternal_age_(y)|smoking|education_level|fibroid_anatomical_location
3	122	30	12	none	122	0.75308642	0.666666667	0.666666667	0.666666667	0.933333333	0.62962963	0.078437211	2	26	1	1	cohort_1	Full fibroid-feature ML	LR	fibroid_anatomical_location|gdm|has_fibroid_data|maternal_age_(y)|maternal_bmi|maternal_height_(cm)|max_fibroid_diameter_(cm)|parity|pevious_abortions_(n)|education_level|fibroid_type|smoking	has_fibroid_data|max_fibroid_diameter_(cm)|maternal_bmi|fibroid_anatomical_location|fibroid_type|maternal_height_(cm)|pevious_abortions_(n)|gdm|maternal_age_(y)|parity	has_fibroid_data|maternal_height_(cm)|education_level|gdm|max_fibroid_diameter_(cm)|fibroid_anatomical_location|smoking|maternal_age_(y)|maternal_bmi|pevious_abortions_(n)	maternal_height_(cm)|maternal_age_(y)|max_fibroid_diameter_(cm)|fibroid_anatomical_location|maternal_bmi|fibroid_type|pevious_abortions_(n)|parity|gdm|has_fibroid_data	has_fibroid_data|max_fibroid_diameter_(cm)|maternal_height_(cm)|maternal_bmi|parity|maternal_age_(y)|smoking|gdm|education_level|fibroid_anatomical_location
4	122	30	12	none	122	0.826923077	0.444444444	0.5	0.4	0.833333333	0.347826087	0.130838229	2	23	3	2	cohort_1	Full fibroid-feature ML	LR	fibroid_anatomical_location|gdm|has_fibroid_data|maternal_age_(y)|maternal_height_(cm)|parity|fibroid_type|maternal_bmi|max_fibroid_diameter_(cm)|education_level|pevious_abortions_(n)|smoking	max_fibroid_diameter_(cm)|fibroid_anatomical_location|maternal_age_(y)|gdm|maternal_bmi|has_fibroid_data|fibroid_type|parity|maternal_height_(cm)|pevious_abortions_(n)	education_level|gdm|smoking|fibroid_anatomical_location|maternal_age_(y)|maternal_height_(cm)|has_fibroid_data|parity|maternal_bmi	maternal_age_(y)|fibroid_anatomical_location|maternal_height_(cm)|maternal_bmi|max_fibroid_diameter_(cm)|fibroid_type|pevious_abortions_(n)|parity|gdm|has_fibroid_data	has_fibroid_data|max_fibroid_diameter_(cm)|maternal_height_(cm)|parity|smoking|maternal_age_(y)|fibroid_type|gdm|fibroid_anatomical_location|education_level
5	122	30	12	none	122	0.807692308	0	0	0	0.866666667	0	0.088473724	0	26	0	4	cohort_1	Full fibroid-feature ML	LR	education_level|fibroid_anatomical_location|fibroid_type|gdm|parity|pevious_abortions_(n)|has_fibroid_data|maternal_age_(y)|maternal_height_(cm)|smoking|maternal_bmi|max_fibroid_diameter_(cm)	has_fibroid_data|maternal_bmi|pevious_abortions_(n)|smoking|fibroid_type|max_fibroid_diameter_(cm)|parity|fibroid_anatomical_location|education_level|gdm	has_fibroid_data|education_level|smoking|maternal_age_(y)|pevious_abortions_(n)|maternal_height_(cm)|fibroid_type|gdm|fibroid_anatomical_location|parity	maternal_age_(y)|maternal_bmi|fibroid_anatomical_location|max_fibroid_diameter_(cm)|maternal_height_(cm)|pevious_abortions_(n)|parity|fibroid_type|education_level|gdm	has_fibroid_data|maternal_height_(cm)|pevious_abortions_(n)|parity|maternal_age_(y)|smoking|fibroid_type|gdm|fibroid_anatomical_location|education_level
1	121	31	12	ros	212	0.777777778	0.4	0.75	0.272727273	0.709677419	0.25994695	0.19926609	3	19	8	1	cohort_1	Full fibroid-feature ML	LR	fibroid_type|maternal_age_(y)|maternal_bmi|maternal_height_(cm)|max_fibroid_diameter_(cm)|parity|pevious_abortions_(n)|education_level|fibroid_anatomical_location|gdm|has_fibroid_data|smoking	maternal_bmi|max_fibroid_diameter_(cm)|maternal_height_(cm)|parity|pevious_abortions_(n)|fibroid_anatomical_location|has_fibroid_data|maternal_age_(y)|fibroid_type|education_level	education_level|max_fibroid_diameter_(cm)|gdm|maternal_height_(cm)|smoking|maternal_bmi|pevious_abortions_(n)|maternal_age_(y)|fibroid_type|parity|fibroid_anatomical_location	max_fibroid_diameter_(cm)|maternal_height_(cm)|maternal_bmi|maternal_age_(y)|pevious_abortions_(n)|fibroid_anatomical_location|parity|fibroid_type|gdm|has_fibroid_data	max_fibroid_diameter_(cm)|maternal_height_(cm)|maternal_bmi|parity|maternal_age_(y)|pevious_abortions_(n)|smoking|gdm|education_level|fibroid_type
2	121	31	11	ros	212	0.555555556	0	0	0	0.612903226	-0.207792208	0.25015515	0	19	8	4	cohort_1	Full fibroid-feature ML	LR	education_level|fibroid_anatomical_location|has_fibroid_data|maternal_bmi|maternal_height_(cm)|pevious_abortions_(n)|maternal_age_(y)|max_fibroid_diameter_(cm)|parity|fibroid_type|smoking	has_fibroid_data|max_fibroid_diameter_(cm)|maternal_height_(cm)|maternal_bmi|fibroid_anatomical_location|parity|fibroid_type|pevious_abortions_(n)|gdm|education_level	education_level|pevious_abortions_(n)|smoking|has_fibroid_data|maternal_height_(cm)|fibroid_anatomical_location|maternal_bmi|maternal_age_(y)	fibroid_anatomical_location|max_fibroid_diameter_(cm)|maternal_bmi|maternal_height_(cm)|maternal_age_(y)|pevious_abortions_(n)|fibroid_type|parity|has_fibroid_data|education_level	has_fibroid_data|max_fibroid_diameter_(cm)|maternal_height_(cm)|maternal_bmi|parity|pevious_abortions_(n)|maternal_age_(y)|smoking|education_level|fibroid_anatomical_location
3	122	30	12	ros	212	0.790123457	0.333333333	0.666666667	0.222222222	0.733333333	0.215686275	0.160068167	2	20	7	1	cohort_1	Full fibroid-feature ML	LR	fibroid_anatomical_location|gdm|has_fibroid_data|maternal_age_(y)|maternal_bmi|maternal_height_(cm)|max_fibroid_diameter_(cm)|parity|pevious_abortions_(n)|education_level|fibroid_type|smoking	has_fibroid_data|max_fibroid_diameter_(cm)|maternal_bmi|fibroid_anatomical_location|fibroid_type|maternal_height_(cm)|pevious_abortions_(n)|gdm|maternal_age_(y)|parity	has_fibroid_data|maternal_height_(cm)|education_level|gdm|max_fibroid_diameter_(cm)|fibroid_anatomical_location|smoking|maternal_age_(y)|maternal_bmi|pevious_abortions_(n)	maternal_height_(cm)|maternal_age_(y)|max_fibroid_diameter_(cm)|fibroid_anatomical_location|maternal_bmi|fibroid_type|pevious_abortions_(n)|parity|gdm|has_fibroid_data	has_fibroid_data|max_fibroid_diameter_(cm)|maternal_height_(cm)|maternal_bmi|parity|maternal_age_(y)|smoking|gdm|education_level|fibroid_anatomical_location
4	122	30	12	ros	214	0.826923077	0.333333333	0.5	0.25	0.733333333	0.189189189	0.208448809	2	20	6	2	cohort_1	Full fibroid-feature ML	LR	fibroid_anatomical_location|gdm|has_fibroid_data|maternal_age_(y)|maternal_height_(cm)|parity|fibroid_type|maternal_bmi|max_fibroid_diameter_(cm)|education_level|pevious_abortions_(n)|smoking	max_fibroid_diameter_(cm)|fibroid_anatomical_location|maternal_age_(y)|gdm|maternal_bmi|has_fibroid_data|fibroid_type|parity|maternal_height_(cm)|pevious_abortions_(n)	education_level|gdm|smoking|fibroid_anatomical_location|maternal_age_(y)|maternal_height_(cm)|has_fibroid_data|parity|maternal_bmi	maternal_age_(y)|fibroid_anatomical_location|maternal_height_(cm)|maternal_bmi|max_fibroid_diameter_(cm)|fibroid_type|pevious_abortions_(n)|parity|gdm|has_fibroid_data	has_fibroid_data|max_fibroid_diameter_(cm)|maternal_height_(cm)|parity|smoking|maternal_age_(y)|fibroid_type|gdm|fibroid_anatomical_location|education_level
5	122	30	12	ros	214	0.846153846	0.5	0.75	0.375	0.8	0.391891892	0.154890817	3	21	5	1	cohort_1	Full fibroid-feature ML	LR	education_level|fibroid_anatomical_location|fibroid_type|gdm|parity|pevious_abortions_(n)|has_fibroid_data|maternal_age_(y)|maternal_height_(cm)|smoking|maternal_bmi|max_fibroid_diameter_(cm)	has_fibroid_data|maternal_bmi|pevious_abortions_(n)|smoking|fibroid_type|max_fibroid_diameter_(cm)|parity|fibroid_anatomical_location|education_level|gdm	has_fibroid_data|education_level|smoking|maternal_age_(y)|pevious_abortions_(n)|maternal_height_(cm)|fibroid_type|gdm|fibroid_anatomical_location|parity	maternal_age_(y)|maternal_bmi|fibroid_anatomical_location|max_fibroid_diameter_(cm)|maternal_height_(cm)|pevious_abortions_(n)|parity|fibroid_type|education_level|gdm	has_fibroid_data|maternal_height_(cm)|pevious_abortions_(n)|parity|maternal_age_(y)|smoking|fibroid_type|gdm|fibroid_anatomical_location|education_level
1	121	31	12	SMOTENC	212	0.861111111	0.533333333	1	0.363636364	0.774193548	0.424403183	0.167673541	4	20	7	0	cohort_1	Full fibroid-feature ML	LR	fibroid_type|maternal_age_(y)|maternal_bmi|maternal_height_(cm)|max_fibroid_diameter_(cm)|parity|pevious_abortions_(n)|education_level|fibroid_anatomical_location|gdm|has_fibroid_data|smoking	maternal_bmi|max_fibroid_diameter_(cm)|maternal_height_(cm)|parity|pevious_abortions_(n)|fibroid_anatomical_location|has_fibroid_data|maternal_age_(y)|fibroid_type|education_level	education_level|max_fibroid_diameter_(cm)|gdm|maternal_height_(cm)|smoking|maternal_bmi|pevious_abortions_(n)|maternal_age_(y)|fibroid_type|parity|fibroid_anatomical_location	max_fibroid_diameter_(cm)|maternal_height_(cm)|maternal_bmi|maternal_age_(y)|pevious_abortions_(n)|fibroid_anatomical_location|parity|fibroid_type|gdm|has_fibroid_data	max_fibroid_diameter_(cm)|maternal_height_(cm)|maternal_bmi|parity|maternal_age_(y)|pevious_abortions_(n)|smoking|gdm|education_level|fibroid_type
2	121	31	11	SMOTENC	212	0.574074074	0	0	0	0.612903226	-0.207792208	0.236741706	0	19	8	4	cohort_1	Full fibroid-feature ML	LR	education_level|fibroid_anatomical_location|has_fibroid_data|maternal_bmi|maternal_height_(cm)|pevious_abortions_(n)|maternal_age_(y)|max_fibroid_diameter_(cm)|parity|fibroid_type|smoking	has_fibroid_data|max_fibroid_diameter_(cm)|maternal_height_(cm)|maternal_bmi|fibroid_anatomical_location|parity|fibroid_type|pevious_abortions_(n)|gdm|education_level	education_level|pevious_abortions_(n)|smoking|has_fibroid_data|maternal_height_(cm)|fibroid_anatomical_location|maternal_bmi|maternal_age_(y)	fibroid_anatomical_location|max_fibroid_diameter_(cm)|maternal_bmi|maternal_height_(cm)|maternal_age_(y)|pevious_abortions_(n)|fibroid_type|parity|has_fibroid_data|education_level	has_fibroid_data|max_fibroid_diameter_(cm)|maternal_height_(cm)|maternal_bmi|parity|pevious_abortions_(n)|maternal_age_(y)|smoking|education_level|fibroid_anatomical_location
3	122	30	12	SMOTENC	212	0.790123457	0.4	0.666666667	0.285714286	0.8	0.302325581	0.162275042	2	22	5	1	cohort_1	Full fibroid-feature ML	LR	fibroid_anatomical_location|gdm|has_fibroid_data|maternal_age_(y)|maternal_bmi|maternal_height_(cm)|max_fibroid_diameter_(cm)|parity|pevious_abortions_(n)|education_level|fibroid_type|smoking	has_fibroid_data|max_fibroid_diameter_(cm)|maternal_bmi|fibroid_anatomical_location|fibroid_type|maternal_height_(cm)|pevious_abortions_(n)|gdm|maternal_age_(y)|parity	has_fibroid_data|maternal_height_(cm)|education_level|gdm|max_fibroid_diameter_(cm)|fibroid_anatomical_location|smoking|maternal_age_(y)|maternal_bmi|pevious_abortions_(n)	maternal_height_(cm)|maternal_age_(y)|max_fibroid_diameter_(cm)|fibroid_anatomical_location|maternal_bmi|fibroid_type|pevious_abortions_(n)|parity|gdm|has_fibroid_data	has_fibroid_data|max_fibroid_diameter_(cm)|maternal_height_(cm)|maternal_bmi|parity|maternal_age_(y)|smoking|gdm|education_level|fibroid_anatomical_location
4	122	30	12	SMOTENC	214	0.788461538	0.307692308	0.5	0.222222222	0.7	0.150943396	0.214056822	2	19	7	2	cohort_1	Full fibroid-feature ML	LR	fibroid_anatomical_location|gdm|has_fibroid_data|maternal_age_(y)|maternal_height_(cm)|parity|fibroid_type|maternal_bmi|max_fibroid_diameter_(cm)|education_level|pevious_abortions_(n)|smoking	max_fibroid_diameter_(cm)|fibroid_anatomical_location|maternal_age_(y)|gdm|maternal_bmi|has_fibroid_data|fibroid_type|parity|maternal_height_(cm)|pevious_abortions_(n)	education_level|gdm|smoking|fibroid_anatomical_location|maternal_age_(y)|maternal_height_(cm)|has_fibroid_data|parity|maternal_bmi	maternal_age_(y)|fibroid_anatomical_location|maternal_height_(cm)|maternal_bmi|max_fibroid_diameter_(cm)|fibroid_type|pevious_abortions_(n)|parity|gdm|has_fibroid_data	has_fibroid_data|max_fibroid_diameter_(cm)|maternal_height_(cm)|parity|smoking|maternal_age_(y)|fibroid_type|gdm|fibroid_anatomical_location|education_level
5	122	30	12	SMOTENC	214	0.836538462	0.5	0.75	0.375	0.8	0.391891892	0.15656578	3	21	5	1	cohort_1	Full fibroid-feature ML	LR	education_level|fibroid_anatomical_location|fibroid_type|gdm|parity|pevious_abortions_(n)|has_fibroid_data|maternal_age_(y)|maternal_height_(cm)|smoking|maternal_bmi|max_fibroid_diameter_(cm)	has_fibroid_data|maternal_bmi|pevious_abortions_(n)|smoking|fibroid_type|max_fibroid_diameter_(cm)|parity|fibroid_anatomical_location|education_level|gdm	has_fibroid_data|education_level|smoking|maternal_age_(y)|pevious_abortions_(n)|maternal_height_(cm)|fibroid_type|gdm|fibroid_anatomical_location|parity	maternal_age_(y)|maternal_bmi|fibroid_anatomical_location|max_fibroid_diameter_(cm)|maternal_height_(cm)|pevious_abortions_(n)|parity|fibroid_type|education_level|gdm	has_fibroid_data|maternal_height_(cm)|pevious_abortions_(n)|parity|maternal_age_(y)|smoking|fibroid_type|gdm|fibroid_anatomical_location|education_level
1	121	31	12	none	121	0.87037037	0	0	0	0.870967742	0	0.089570521	0	27	0	4	cohort_1	Full fibroid-feature ML	RF	fibroid_type|maternal_age_(y)|maternal_bmi|maternal_height_(cm)|max_fibroid_diameter_(cm)|parity|pevious_abortions_(n)|education_level|fibroid_anatomical_location|gdm|has_fibroid_data|smoking	maternal_bmi|max_fibroid_diameter_(cm)|maternal_height_(cm)|parity|pevious_abortions_(n)|fibroid_anatomical_location|has_fibroid_data|maternal_age_(y)|fibroid_type|education_level	education_level|max_fibroid_diameter_(cm)|gdm|maternal_height_(cm)|smoking|maternal_bmi|pevious_abortions_(n)|maternal_age_(y)|fibroid_type|parity|fibroid_anatomical_location	max_fibroid_diameter_(cm)|maternal_height_(cm)|maternal_bmi|maternal_age_(y)|pevious_abortions_(n)|fibroid_anatomical_location|parity|fibroid_type|gdm|has_fibroid_data	max_fibroid_diameter_(cm)|maternal_height_(cm)|maternal_bmi|parity|maternal_age_(y)|pevious_abortions_(n)|smoking|gdm|education_level|fibroid_type
2	121	31	11	none	121	0.768518519	0	0	0	0.838709677	-0.054421769	0.106012903	0	26	1	4	cohort_1	Full fibroid-feature ML	RF	education_level|fibroid_anatomical_location|has_fibroid_data|maternal_bmi|maternal_height_(cm)|pevious_abortions_(n)|maternal_age_(y)|max_fibroid_diameter_(cm)|parity|fibroid_type|smoking	has_fibroid_data|max_fibroid_diameter_(cm)|maternal_height_(cm)|maternal_bmi|fibroid_anatomical_location|parity|fibroid_type|pevious_abortions_(n)|gdm|education_level	education_level|pevious_abortions_(n)|smoking|has_fibroid_data|maternal_height_(cm)|fibroid_anatomical_location|maternal_bmi|maternal_age_(y)	fibroid_anatomical_location|max_fibroid_diameter_(cm)|maternal_bmi|maternal_height_(cm)|maternal_age_(y)|pevious_abortions_(n)|fibroid_type|parity|has_fibroid_data|education_level	has_fibroid_data|max_fibroid_diameter_(cm)|maternal_height_(cm)|maternal_bmi|parity|pevious_abortions_(n)|maternal_age_(y)|smoking|education_level|fibroid_anatomical_location
3	122	30	12	none	122	0.777777778	0.5	0.333333333	1	0.933333333	0.473684211	0.072363205	1	27	0	2	cohort_1	Full fibroid-feature ML	RF	fibroid_anatomical_location|gdm|has_fibroid_data|maternal_age_(y)|maternal_bmi|maternal_height_(cm)|max_fibroid_diameter_(cm)|parity|pevious_abortions_(n)|education_level|fibroid_type|smoking	has_fibroid_data|max_fibroid_diameter_(cm)|maternal_bmi|fibroid_anatomical_location|fibroid_type|maternal_height_(cm)|pevious_abortions_(n)|gdm|maternal_age_(y)|parity	has_fibroid_data|maternal_height_(cm)|education_level|gdm|max_fibroid_diameter_(cm)|fibroid_anatomical_location|smoking|maternal_age_(y)|maternal_bmi|pevious_abortions_(n)	maternal_height_(cm)|maternal_age_(y)|max_fibroid_diameter_(cm)|fibroid_anatomical_location|maternal_bmi|fibroid_type|pevious_abortions_(n)|parity|gdm|has_fibroid_data	has_fibroid_data|max_fibroid_diameter_(cm)|maternal_height_(cm)|maternal_bmi|parity|maternal_age_(y)|smoking|gdm|education_level|fibroid_anatomical_location
4	122	30	12	none	122	0.75	0.333333333	0.25	0.5	0.866666667	0.268292683	0.113736667	1	25	1	3	cohort_1	Full fibroid-feature ML	RF	fibroid_anatomical_location|gdm|has_fibroid_data|maternal_age_(y)|maternal_height_(cm)|parity|fibroid_type|maternal_bmi|max_fibroid_diameter_(cm)|education_level|pevious_abortions_(n)|smoking	max_fibroid_diameter_(cm)|fibroid_anatomical_location|maternal_age_(y)|gdm|maternal_bmi|has_fibroid_data|fibroid_type|parity|maternal_height_(cm)|pevious_abortions_(n)	education_level|gdm|smoking|fibroid_anatomical_location|maternal_age_(y)|maternal_height_(cm)|has_fibroid_data|parity|maternal_bmi	maternal_age_(y)|fibroid_anatomical_location|maternal_height_(cm)|maternal_bmi|max_fibroid_diameter_(cm)|fibroid_type|pevious_abortions_(n)|parity|gdm|has_fibroid_data	has_fibroid_data|max_fibroid_diameter_(cm)|maternal_height_(cm)|parity|smoking|maternal_age_(y)|fibroid_type|gdm|fibroid_anatomical_location|education_level
5	122	30	12	none	122	0.879807692	0.4	0.25	1	0.9	0.366197183	0.071538374	1	26	0	3	cohort_1	Full fibroid-feature ML	RF	education_level|fibroid_anatomical_location|fibroid_type|gdm|parity|pevious_abortions_(n)|has_fibroid_data|maternal_age_(y)|maternal_height_(cm)|smoking|maternal_bmi|max_fibroid_diameter_(cm)	has_fibroid_data|maternal_bmi|pevious_abortions_(n)|smoking|fibroid_type|max_fibroid_diameter_(cm)|parity|fibroid_anatomical_location|education_level|gdm	has_fibroid_data|education_level|smoking|maternal_age_(y)|pevious_abortions_(n)|maternal_height_(cm)|fibroid_type|gdm|fibroid_anatomical_location|parity	maternal_age_(y)|maternal_bmi|fibroid_anatomical_location|max_fibroid_diameter_(cm)|maternal_height_(cm)|pevious_abortions_(n)|parity|fibroid_type|education_level|gdm	has_fibroid_data|maternal_height_(cm)|pevious_abortions_(n)|parity|maternal_age_(y)|smoking|fibroid_type|gdm|fibroid_anatomical_location|education_level
1	121	31	12	ros	212	0.768518519	0	0	0	0.870967742	0	0.093535416	0	27	0	4	cohort_1	Full fibroid-feature ML	RF	fibroid_type|maternal_age_(y)|maternal_bmi|maternal_height_(cm)|max_fibroid_diameter_(cm)|parity|pevious_abortions_(n)|education_level|fibroid_anatomical_location|gdm|has_fibroid_data|smoking	maternal_bmi|max_fibroid_diameter_(cm)|maternal_height_(cm)|parity|pevious_abortions_(n)|fibroid_anatomical_location|has_fibroid_data|maternal_age_(y)|fibroid_type|education_level	education_level|max_fibroid_diameter_(cm)|gdm|maternal_height_(cm)|smoking|maternal_bmi|pevious_abortions_(n)|maternal_age_(y)|fibroid_type|parity|fibroid_anatomical_location	max_fibroid_diameter_(cm)|maternal_height_(cm)|maternal_bmi|maternal_age_(y)|pevious_abortions_(n)|fibroid_anatomical_location|parity|fibroid_type|gdm|has_fibroid_data	max_fibroid_diameter_(cm)|maternal_height_(cm)|maternal_bmi|parity|maternal_age_(y)|pevious_abortions_(n)|smoking|gdm|education_level|fibroid_type
2	121	31	11	ros	212	0.726851852	0.333333333	0.25	0.5	0.870967742	0.270588235	0.119209677	1	26	1	3	cohort_1	Full fibroid-feature ML	RF	education_level|fibroid_anatomical_location|has_fibroid_data|maternal_bmi|maternal_height_(cm)|pevious_abortions_(n)|maternal_age_(y)|max_fibroid_diameter_(cm)|parity|fibroid_type|smoking	has_fibroid_data|max_fibroid_diameter_(cm)|maternal_height_(cm)|maternal_bmi|fibroid_anatomical_location|parity|fibroid_type|pevious_abortions_(n)|gdm|education_level	education_level|pevious_abortions_(n)|smoking|has_fibroid_data|maternal_height_(cm)|fibroid_anatomical_location|maternal_bmi|maternal_age_(y)	fibroid_anatomical_location|max_fibroid_diameter_(cm)|maternal_bmi|maternal_height_(cm)|maternal_age_(y)|pevious_abortions_(n)|fibroid_type|parity|has_fibroid_data|education_level	has_fibroid_data|max_fibroid_diameter_(cm)|maternal_height_(cm)|maternal_bmi|parity|pevious_abortions_(n)|maternal_age_(y)|smoking|education_level|fibroid_anatomical_location
3	122	30	12	ros	212	0.716049383	0.666666667	0.666666667	0.666666667	0.933333333	0.62962963	0.083735907	2	26	1	1	cohort_1	Full fibroid-feature ML	RF	fibroid_anatomical_location|gdm|has_fibroid_data|maternal_age_(y)|maternal_bmi|maternal_height_(cm)|max_fibroid_diameter_(cm)|parity|pevious_abortions_(n)|education_level|fibroid_type|smoking	has_fibroid_data|max_fibroid_diameter_(cm)|maternal_bmi|fibroid_anatomical_location|fibroid_type|maternal_height_(cm)|pevious_abortions_(n)|gdm|maternal_age_(y)|parity	has_fibroid_data|maternal_height_(cm)|education_level|gdm|max_fibroid_diameter_(cm)|fibroid_anatomical_location|smoking|maternal_age_(y)|maternal_bmi|pevious_abortions_(n)	maternal_height_(cm)|maternal_age_(y)|max_fibroid_diameter_(cm)|fibroid_anatomical_location|maternal_bmi|fibroid_type|pevious_abortions_(n)|parity|gdm|has_fibroid_data	has_fibroid_data|max_fibroid_diameter_(cm)|maternal_height_(cm)|maternal_bmi|parity|maternal_age_(y)|smoking|gdm|education_level|fibroid_anatomical_location
4	122	30	12	ros	214	0.807692308	0.285714286	0.25	0.333333333	0.833333333	0.193548387	0.121576667	1	24	2	3	cohort_1	Full fibroid-feature ML	RF	fibroid_anatomical_location|gdm|has_fibroid_data|maternal_age_(y)|maternal_height_(cm)|parity|fibroid_type|maternal_bmi|max_fibroid_diameter_(cm)|education_level|pevious_abortions_(n)|smoking	max_fibroid_diameter_(cm)|fibroid_anatomical_location|maternal_age_(y)|gdm|maternal_bmi|has_fibroid_data|fibroid_type|parity|maternal_height_(cm)|pevious_abortions_(n)	education_level|gdm|smoking|fibroid_anatomical_location|maternal_age_(y)|maternal_height_(cm)|has_fibroid_data|parity|maternal_bmi	maternal_age_(y)|fibroid_anatomical_location|maternal_height_(cm)|maternal_bmi|max_fibroid_diameter_(cm)|fibroid_type|pevious_abortions_(n)|parity|gdm|has_fibroid_data	has_fibroid_data|max_fibroid_diameter_(cm)|maternal_height_(cm)|parity|smoking|maternal_age_(y)|fibroid_type|gdm|fibroid_anatomical_location|education_level
5	122	30	12	ros	214	0.884615385	0.666666667	0.5	1	0.933333333	0.634146341	0.074866781	2	26	0	2	cohort_1	Full fibroid-feature ML	RF	education_level|fibroid_anatomical_location|fibroid_type|gdm|parity|pevious_abortions_(n)|has_fibroid_data|maternal_age_(y)|maternal_height_(cm)|smoking|maternal_bmi|max_fibroid_diameter_(cm)	has_fibroid_data|maternal_bmi|pevious_abortions_(n)|smoking|fibroid_type|max_fibroid_diameter_(cm)|parity|fibroid_anatomical_location|education_level|gdm	has_fibroid_data|education_level|smoking|maternal_age_(y)|pevious_abortions_(n)|maternal_height_(cm)|fibroid_type|gdm|fibroid_anatomical_location|parity	maternal_age_(y)|maternal_bmi|fibroid_anatomical_location|max_fibroid_diameter_(cm)|maternal_height_(cm)|pevious_abortions_(n)|parity|fibroid_type|education_level|gdm	has_fibroid_data|maternal_height_(cm)|pevious_abortions_(n)|parity|maternal_age_(y)|smoking|fibroid_type|gdm|fibroid_anatomical_location|education_level
1	121	31	12	SMOTENC	212	0.689814815	0	0	0	0.806451613	-0.094117647	0.128080012	0	25	2	4	cohort_1	Full fibroid-feature ML	RF	fibroid_type|maternal_age_(y)|maternal_bmi|maternal_height_(cm)|max_fibroid_diameter_(cm)|parity|pevious_abortions_(n)|education_level|fibroid_anatomical_location|gdm|has_fibroid_data|smoking	maternal_bmi|max_fibroid_diameter_(cm)|maternal_height_(cm)|parity|pevious_abortions_(n)|fibroid_anatomical_location|has_fibroid_data|maternal_age_(y)|fibroid_type|education_level	education_level|max_fibroid_diameter_(cm)|gdm|maternal_height_(cm)|smoking|maternal_bmi|pevious_abortions_(n)|maternal_age_(y)|fibroid_type|parity|fibroid_anatomical_location	max_fibroid_diameter_(cm)|maternal_height_(cm)|maternal_bmi|maternal_age_(y)|pevious_abortions_(n)|fibroid_anatomical_location|parity|fibroid_type|gdm|has_fibroid_data	max_fibroid_diameter_(cm)|maternal_height_(cm)|maternal_bmi|parity|maternal_age_(y)|pevious_abortions_(n)|smoking|gdm|education_level|fibroid_type
2	121	31	11	SMOTENC	212	0.717592593	0	0	0	0.741935484	-0.148148148	0.132125806	0	23	4	4	cohort_1	Full fibroid-feature ML	RF	education_level|fibroid_anatomical_location|has_fibroid_data|maternal_bmi|maternal_height_(cm)|pevious_abortions_(n)|maternal_age_(y)|max_fibroid_diameter_(cm)|parity|fibroid_type|smoking	has_fibroid_data|max_fibroid_diameter_(cm)|maternal_height_(cm)|maternal_bmi|fibroid_anatomical_location|parity|fibroid_type|pevious_abortions_(n)|gdm|education_level	education_level|pevious_abortions_(n)|smoking|has_fibroid_data|maternal_height_(cm)|fibroid_anatomical_location|maternal_bmi|maternal_age_(y)	fibroid_anatomical_location|max_fibroid_diameter_(cm)|maternal_bmi|maternal_height_(cm)|maternal_age_(y)|pevious_abortions_(n)|fibroid_type|parity|has_fibroid_data|education_level	has_fibroid_data|max_fibroid_diameter_(cm)|maternal_height_(cm)|maternal_bmi|parity|pevious_abortions_(n)|maternal_age_(y)|smoking|education_level|fibroid_anatomical_location
3	122	30	12	SMOTENC	212	0.790123457	0.8	0.666666667	1	0.966666667	0.782608696	0.080527308	2	27	0	1	cohort_1	Full fibroid-feature ML	RF	fibroid_anatomical_location|gdm|has_fibroid_data|maternal_age_(y)|maternal_bmi|maternal_height_(cm)|max_fibroid_diameter_(cm)|parity|pevious_abortions_(n)|education_level|fibroid_type|smoking	has_fibroid_data|max_fibroid_diameter_(cm)|maternal_bmi|fibroid_anatomical_location|fibroid_type|maternal_height_(cm)|pevious_abortions_(n)|gdm|maternal_age_(y)|parity	has_fibroid_data|maternal_height_(cm)|education_level|gdm|max_fibroid_diameter_(cm)|fibroid_anatomical_location|smoking|maternal_age_(y)|maternal_bmi|pevious_abortions_(n)	maternal_height_(cm)|maternal_age_(y)|max_fibroid_diameter_(cm)|fibroid_anatomical_location|maternal_bmi|fibroid_type|pevious_abortions_(n)|parity|gdm|has_fibroid_data	has_fibroid_data|max_fibroid_diameter_(cm)|maternal_height_(cm)|maternal_bmi|parity|maternal_age_(y)|smoking|gdm|education_level|fibroid_anatomical_location
4	122	30	12	SMOTENC	214	0.788461538	0.25	0.25	0.25	0.8	0.134615385	0.120966667	1	23	3	3	cohort_1	Full fibroid-feature ML	RF	fibroid_anatomical_location|gdm|has_fibroid_data|maternal_age_(y)|maternal_height_(cm)|parity|fibroid_type|maternal_bmi|max_fibroid_diameter_(cm)|education_level|pevious_abortions_(n)|smoking	max_fibroid_diameter_(cm)|fibroid_anatomical_location|maternal_age_(y)|gdm|maternal_bmi|has_fibroid_data|fibroid_type|parity|maternal_height_(cm)|pevious_abortions_(n)	education_level|gdm|smoking|fibroid_anatomical_location|maternal_age_(y)|maternal_height_(cm)|has_fibroid_data|parity|maternal_bmi	maternal_age_(y)|fibroid_anatomical_location|maternal_height_(cm)|maternal_bmi|max_fibroid_diameter_(cm)|fibroid_type|pevious_abortions_(n)|parity|gdm|has_fibroid_data	has_fibroid_data|max_fibroid_diameter_(cm)|maternal_height_(cm)|parity|smoking|maternal_age_(y)|fibroid_type|gdm|fibroid_anatomical_location|education_level
5	122	30	12	SMOTENC	214	0.894230769	0.285714286	0.25	0.333333333	0.833333333	0.193548387	0.097516882	1	24	2	3	cohort_1	Full fibroid-feature ML	RF	education_level|fibroid_anatomical_location|fibroid_type|gdm|parity|pevious_abortions_(n)|has_fibroid_data|maternal_age_(y)|maternal_height_(cm)|smoking|maternal_bmi|max_fibroid_diameter_(cm)	has_fibroid_data|maternal_bmi|pevious_abortions_(n)|smoking|fibroid_type|max_fibroid_diameter_(cm)|parity|fibroid_anatomical_location|education_level|gdm	has_fibroid_data|education_level|smoking|maternal_age_(y)|pevious_abortions_(n)|maternal_height_(cm)|fibroid_type|gdm|fibroid_anatomical_location|parity	maternal_age_(y)|maternal_bmi|fibroid_anatomical_location|max_fibroid_diameter_(cm)|maternal_height_(cm)|pevious_abortions_(n)|parity|fibroid_type|education_level|gdm	has_fibroid_data|maternal_height_(cm)|pevious_abortions_(n)|parity|maternal_age_(y)|smoking|fibroid_type|gdm|fibroid_anatomical_location|education_level
1	121	31	12	none	121	0.861111111	0.666666667	0.5	1	0.935483871	0.635294118	0.07197673	2	27	0	2	cohort_1	Full fibroid-feature ML	LightGBM	fibroid_type|maternal_age_(y)|maternal_bmi|maternal_height_(cm)|max_fibroid_diameter_(cm)|parity|pevious_abortions_(n)|education_level|fibroid_anatomical_location|gdm|has_fibroid_data|smoking	maternal_bmi|max_fibroid_diameter_(cm)|maternal_height_(cm)|parity|pevious_abortions_(n)|fibroid_anatomical_location|has_fibroid_data|maternal_age_(y)|fibroid_type|education_level	education_level|max_fibroid_diameter_(cm)|gdm|maternal_height_(cm)|smoking|maternal_bmi|pevious_abortions_(n)|maternal_age_(y)|fibroid_type|parity|fibroid_anatomical_location	max_fibroid_diameter_(cm)|maternal_height_(cm)|maternal_bmi|maternal_age_(y)|pevious_abortions_(n)|fibroid_anatomical_location|parity|fibroid_type|gdm|has_fibroid_data	max_fibroid_diameter_(cm)|maternal_height_(cm)|maternal_bmi|parity|maternal_age_(y)|pevious_abortions_(n)|smoking|gdm|education_level|fibroid_type
2	121	31	11	none	121	0.75	0.333333333	0.25	0.5	0.870967742	0.270588235	0.113360757	1	26	1	3	cohort_1	Full fibroid-feature ML	LightGBM	education_level|fibroid_anatomical_location|has_fibroid_data|maternal_bmi|maternal_height_(cm)|pevious_abortions_(n)|maternal_age_(y)|max_fibroid_diameter_(cm)|parity|fibroid_type|smoking	has_fibroid_data|max_fibroid_diameter_(cm)|maternal_height_(cm)|maternal_bmi|fibroid_anatomical_location|parity|fibroid_type|pevious_abortions_(n)|gdm|education_level	education_level|pevious_abortions_(n)|smoking|has_fibroid_data|maternal_height_(cm)|fibroid_anatomical_location|maternal_bmi|maternal_age_(y)	fibroid_anatomical_location|max_fibroid_diameter_(cm)|maternal_bmi|maternal_height_(cm)|maternal_age_(y)|pevious_abortions_(n)|fibroid_type|parity|has_fibroid_data|education_level	has_fibroid_data|max_fibroid_diameter_(cm)|maternal_height_(cm)|maternal_bmi|parity|pevious_abortions_(n)|maternal_age_(y)|smoking|education_level|fibroid_anatomical_location
3	122	30	12	none	122	0.765432099	0.666666667	0.666666667	0.666666667	0.933333333	0.62962963	0.048620894	2	26	1	1	cohort_1	Full fibroid-feature ML	LightGBM	fibroid_anatomical_location|gdm|has_fibroid_data|maternal_age_(y)|maternal_bmi|maternal_height_(cm)|max_fibroid_diameter_(cm)|parity|pevious_abortions_(n)|education_level|fibroid_type|smoking	has_fibroid_data|max_fibroid_diameter_(cm)|maternal_bmi|fibroid_anatomical_location|fibroid_type|maternal_height_(cm)|pevious_abortions_(n)|gdm|maternal_age_(y)|parity	has_fibroid_data|maternal_height_(cm)|education_level|gdm|max_fibroid_diameter_(cm)|fibroid_anatomical_location|smoking|maternal_age_(y)|maternal_bmi|pevious_abortions_(n)	maternal_height_(cm)|maternal_age_(y)|max_fibroid_diameter_(cm)|fibroid_anatomical_location|maternal_bmi|fibroid_type|pevious_abortions_(n)|parity|gdm|has_fibroid_data	has_fibroid_data|max_fibroid_diameter_(cm)|maternal_height_(cm)|maternal_bmi|parity|maternal_age_(y)|smoking|gdm|education_level|fibroid_anatomical_location
4	122	30	12	none	122	0.798076923	0.285714286	0.25	0.333333333	0.833333333	0.193548387	0.104640221	1	24	2	3	cohort_1	Full fibroid-feature ML	LightGBM	fibroid_anatomical_location|gdm|has_fibroid_data|maternal_age_(y)|maternal_height_(cm)|parity|fibroid_type|maternal_bmi|max_fibroid_diameter_(cm)|education_level|pevious_abortions_(n)|smoking	max_fibroid_diameter_(cm)|fibroid_anatomical_location|maternal_age_(y)|gdm|maternal_bmi|has_fibroid_data|fibroid_type|parity|maternal_height_(cm)|pevious_abortions_(n)	education_level|gdm|smoking|fibroid_anatomical_location|maternal_age_(y)|maternal_height_(cm)|has_fibroid_data|parity|maternal_bmi	maternal_age_(y)|fibroid_anatomical_location|maternal_height_(cm)|maternal_bmi|max_fibroid_diameter_(cm)|fibroid_type|pevious_abortions_(n)|parity|gdm|has_fibroid_data	has_fibroid_data|max_fibroid_diameter_(cm)|maternal_height_(cm)|parity|smoking|maternal_age_(y)|fibroid_type|gdm|fibroid_anatomical_location|education_level
5	122	30	12	none	122	0.942307692	0.666666667	0.5	1	0.933333333	0.634146341	0.061396836	2	26	0	2	cohort_1	Full fibroid-feature ML	LightGBM	education_level|fibroid_anatomical_location|fibroid_type|gdm|parity|pevious_abortions_(n)|has_fibroid_data|maternal_age_(y)|maternal_height_(cm)|smoking|maternal_bmi|max_fibroid_diameter_(cm)	has_fibroid_data|maternal_bmi|pevious_abortions_(n)|smoking|fibroid_type|max_fibroid_diameter_(cm)|parity|fibroid_anatomical_location|education_level|gdm	has_fibroid_data|education_level|smoking|maternal_age_(y)|pevious_abortions_(n)|maternal_height_(cm)|fibroid_type|gdm|fibroid_anatomical_location|parity	maternal_age_(y)|maternal_bmi|fibroid_anatomical_location|max_fibroid_diameter_(cm)|maternal_height_(cm)|pevious_abortions_(n)|parity|fibroid_type|education_level|gdm	has_fibroid_data|maternal_height_(cm)|pevious_abortions_(n)|parity|maternal_age_(y)|smoking|fibroid_type|gdm|fibroid_anatomical_location|education_level
1	121	31	12	ros	212	0.87037037	0.5	0.5	0.5	0.870967742	0.425925926	0.11194781	2	25	2	2	cohort_1	Full fibroid-feature ML	LightGBM	fibroid_type|maternal_age_(y)|maternal_bmi|maternal_height_(cm)|max_fibroid_diameter_(cm)|parity|pevious_abortions_(n)|education_level|fibroid_anatomical_location|gdm|has_fibroid_data|smoking	maternal_bmi|max_fibroid_diameter_(cm)|maternal_height_(cm)|parity|pevious_abortions_(n)|fibroid_anatomical_location|has_fibroid_data|maternal_age_(y)|fibroid_type|education_level	education_level|max_fibroid_diameter_(cm)|gdm|maternal_height_(cm)|smoking|maternal_bmi|pevious_abortions_(n)|maternal_age_(y)|fibroid_type|parity|fibroid_anatomical_location	max_fibroid_diameter_(cm)|maternal_height_(cm)|maternal_bmi|maternal_age_(y)|pevious_abortions_(n)|fibroid_anatomical_location|parity|fibroid_type|gdm|has_fibroid_data	max_fibroid_diameter_(cm)|maternal_height_(cm)|maternal_bmi|parity|maternal_age_(y)|pevious_abortions_(n)|smoking|gdm|education_level|fibroid_type
2	121	31	11	ros	212	0.805555556	0.25	0.25	0.25	0.806451613	0.138888889	0.141301165	1	24	3	3	cohort_1	Full fibroid-feature ML	LightGBM	education_level|fibroid_anatomical_location|has_fibroid_data|maternal_bmi|maternal_height_(cm)|pevious_abortions_(n)|maternal_age_(y)|max_fibroid_diameter_(cm)|parity|fibroid_type|smoking	has_fibroid_data|max_fibroid_diameter_(cm)|maternal_height_(cm)|maternal_bmi|fibroid_anatomical_location|parity|fibroid_type|pevious_abortions_(n)|gdm|education_level	education_level|pevious_abortions_(n)|smoking|has_fibroid_data|maternal_height_(cm)|fibroid_anatomical_location|maternal_bmi|maternal_age_(y)	fibroid_anatomical_location|max_fibroid_diameter_(cm)|maternal_bmi|maternal_height_(cm)|maternal_age_(y)|pevious_abortions_(n)|fibroid_type|parity|has_fibroid_data|education_level	has_fibroid_data|max_fibroid_diameter_(cm)|maternal_height_(cm)|maternal_bmi|parity|pevious_abortions_(n)|maternal_age_(y)|smoking|education_level|fibroid_anatomical_location
3	122	30	12	ros	212	0.790123457	0.8	0.666666667	1	0.966666667	0.782608696	0.043345142	2	27	0	1	cohort_1	Full fibroid-feature ML	LightGBM	fibroid_anatomical_location|gdm|has_fibroid_data|maternal_age_(y)|maternal_bmi|maternal_height_(cm)|max_fibroid_diameter_(cm)|parity|pevious_abortions_(n)|education_level|fibroid_type|smoking	has_fibroid_data|max_fibroid_diameter_(cm)|maternal_bmi|fibroid_anatomical_location|fibroid_type|maternal_height_(cm)|pevious_abortions_(n)|gdm|maternal_age_(y)|parity	has_fibroid_data|maternal_height_(cm)|education_level|gdm|max_fibroid_diameter_(cm)|fibroid_anatomical_location|smoking|maternal_age_(y)|maternal_bmi|pevious_abortions_(n)	maternal_height_(cm)|maternal_age_(y)|max_fibroid_diameter_(cm)|fibroid_anatomical_location|maternal_bmi|fibroid_type|pevious_abortions_(n)|parity|gdm|has_fibroid_data	has_fibroid_data|max_fibroid_diameter_(cm)|maternal_height_(cm)|maternal_bmi|parity|maternal_age_(y)|smoking|gdm|education_level|fibroid_anatomical_location
4	122	30	12	ros	214	0.769230769	0.25	0.25	0.25	0.8	0.134615385	0.140334044	1	23	3	3	cohort_1	Full fibroid-feature ML	LightGBM	fibroid_anatomical_location|gdm|has_fibroid_data|maternal_age_(y)|maternal_height_(cm)|parity|fibroid_type|maternal_bmi|max_fibroid_diameter_(cm)|education_level|pevious_abortions_(n)|smoking	max_fibroid_diameter_(cm)|fibroid_anatomical_location|maternal_age_(y)|gdm|maternal_bmi|has_fibroid_data|fibroid_type|parity|maternal_height_(cm)|pevious_abortions_(n)	education_level|gdm|smoking|fibroid_anatomical_location|maternal_age_(y)|maternal_height_(cm)|has_fibroid_data|parity|maternal_bmi	maternal_age_(y)|fibroid_anatomical_location|maternal_height_(cm)|maternal_bmi|max_fibroid_diameter_(cm)|fibroid_type|pevious_abortions_(n)|parity|gdm|has_fibroid_data	has_fibroid_data|max_fibroid_diameter_(cm)|maternal_height_(cm)|parity|smoking|maternal_age_(y)|fibroid_type|gdm|fibroid_anatomical_location|education_level
5	122	30	12	ros	214	0.875	0.857142857	0.75	1	0.966666667	0.838709677	0.055403006	3	26	0	1	cohort_1	Full fibroid-feature ML	LightGBM	education_level|fibroid_anatomical_location|fibroid_type|gdm|parity|pevious_abortions_(n)|has_fibroid_data|maternal_age_(y)|maternal_height_(cm)|smoking|maternal_bmi|max_fibroid_diameter_(cm)	has_fibroid_data|maternal_bmi|pevious_abortions_(n)|smoking|fibroid_type|max_fibroid_diameter_(cm)|parity|fibroid_anatomical_location|education_level|gdm	has_fibroid_data|education_level|smoking|maternal_age_(y)|pevious_abortions_(n)|maternal_height_(cm)|fibroid_type|gdm|fibroid_anatomical_location|parity	maternal_age_(y)|maternal_bmi|fibroid_anatomical_location|max_fibroid_diameter_(cm)|maternal_height_(cm)|pevious_abortions_(n)|parity|fibroid_type|education_level|gdm	has_fibroid_data|maternal_height_(cm)|pevious_abortions_(n)|parity|maternal_age_(y)|smoking|fibroid_type|gdm|fibroid_anatomical_location|education_level
1	121	31	12	SMOTENC	212	0.722222222	0.5	0.5	0.5	0.870967742	0.425925926	0.133728818	2	25	2	2	cohort_1	Full fibroid-feature ML	LightGBM	fibroid_type|maternal_age_(y)|maternal_bmi|maternal_height_(cm)|max_fibroid_diameter_(cm)|parity|pevious_abortions_(n)|education_level|fibroid_anatomical_location|gdm|has_fibroid_data|smoking	maternal_bmi|max_fibroid_diameter_(cm)|maternal_height_(cm)|parity|pevious_abortions_(n)|fibroid_anatomical_location|has_fibroid_data|maternal_age_(y)|fibroid_type|education_level	education_level|max_fibroid_diameter_(cm)|gdm|maternal_height_(cm)|smoking|maternal_bmi|pevious_abortions_(n)|maternal_age_(y)|fibroid_type|parity|fibroid_anatomical_location	max_fibroid_diameter_(cm)|maternal_height_(cm)|maternal_bmi|maternal_age_(y)|pevious_abortions_(n)|fibroid_anatomical_location|parity|fibroid_type|gdm|has_fibroid_data	max_fibroid_diameter_(cm)|maternal_height_(cm)|maternal_bmi|parity|maternal_age_(y)|pevious_abortions_(n)|smoking|gdm|education_level|fibroid_type
2	121	31	11	SMOTENC	212	0.777777778	0.25	0.25	0.25	0.806451613	0.138888889	0.126486494	1	24	3	3	cohort_1	Full fibroid-feature ML	LightGBM	education_level|fibroid_anatomical_location|has_fibroid_data|maternal_bmi|maternal_height_(cm)|pevious_abortions_(n)|maternal_age_(y)|max_fibroid_diameter_(cm)|parity|fibroid_type|smoking	has_fibroid_data|max_fibroid_diameter_(cm)|maternal_height_(cm)|maternal_bmi|fibroid_anatomical_location|parity|fibroid_type|pevious_abortions_(n)|gdm|education_level	education_level|pevious_abortions_(n)|smoking|has_fibroid_data|maternal_height_(cm)|fibroid_anatomical_location|maternal_bmi|maternal_age_(y)	fibroid_anatomical_location|max_fibroid_diameter_(cm)|maternal_bmi|maternal_height_(cm)|maternal_age_(y)|pevious_abortions_(n)|fibroid_type|parity|has_fibroid_data|education_level	has_fibroid_data|max_fibroid_diameter_(cm)|maternal_height_(cm)|maternal_bmi|parity|pevious_abortions_(n)|maternal_age_(y)|smoking|education_level|fibroid_anatomical_location
3	122	30	12	SMOTENC	212	0.75308642	0.666666667	0.666666667	0.666666667	0.933333333	0.62962963	0.052516193	2	26	1	1	cohort_1	Full fibroid-feature ML	LightGBM	fibroid_anatomical_location|gdm|has_fibroid_data|maternal_age_(y)|maternal_bmi|maternal_height_(cm)|max_fibroid_diameter_(cm)|parity|pevious_abortions_(n)|education_level|fibroid_type|smoking	has_fibroid_data|max_fibroid_diameter_(cm)|maternal_bmi|fibroid_anatomical_location|fibroid_type|maternal_height_(cm)|pevious_abortions_(n)|gdm|maternal_age_(y)|parity	has_fibroid_data|maternal_height_(cm)|education_level|gdm|max_fibroid_diameter_(cm)|fibroid_anatomical_location|smoking|maternal_age_(y)|maternal_bmi|pevious_abortions_(n)	maternal_height_(cm)|maternal_age_(y)|max_fibroid_diameter_(cm)|fibroid_anatomical_location|maternal_bmi|fibroid_type|pevious_abortions_(n)|parity|gdm|has_fibroid_data	has_fibroid_data|max_fibroid_diameter_(cm)|maternal_height_(cm)|maternal_bmi|parity|maternal_age_(y)|smoking|gdm|education_level|fibroid_anatomical_location
4	122	30	12	SMOTENC	214	0.817307692	0.25	0.25	0.25	0.8	0.134615385	0.134529189	1	23	3	3	cohort_1	Full fibroid-feature ML	LightGBM	fibroid_anatomical_location|gdm|has_fibroid_data|maternal_age_(y)|maternal_height_(cm)|parity|fibroid_type|maternal_bmi|max_fibroid_diameter_(cm)|education_level|pevious_abortions_(n)|smoking	max_fibroid_diameter_(cm)|fibroid_anatomical_location|maternal_age_(y)|gdm|maternal_bmi|has_fibroid_data|fibroid_type|parity|maternal_height_(cm)|pevious_abortions_(n)	education_level|gdm|smoking|fibroid_anatomical_location|maternal_age_(y)|maternal_height_(cm)|has_fibroid_data|parity|maternal_bmi	maternal_age_(y)|fibroid_anatomical_location|maternal_height_(cm)|maternal_bmi|max_fibroid_diameter_(cm)|fibroid_type|pevious_abortions_(n)|parity|gdm|has_fibroid_data	has_fibroid_data|max_fibroid_diameter_(cm)|maternal_height_(cm)|parity|smoking|maternal_age_(y)|fibroid_type|gdm|fibroid_anatomical_location|education_level
5	122	30	12	SMOTENC	214	0.961538462	0.5	0.5	0.5	0.866666667	0.423076923	0.094669597	2	24	2	2	cohort_1	Full fibroid-feature ML	LightGBM	education_level|fibroid_anatomical_location|fibroid_type|gdm|parity|pevious_abortions_(n)|has_fibroid_data|maternal_age_(y)|maternal_height_(cm)|smoking|maternal_bmi|max_fibroid_diameter_(cm)	has_fibroid_data|maternal_bmi|pevious_abortions_(n)|smoking|fibroid_type|max_fibroid_diameter_(cm)|parity|fibroid_anatomical_location|education_level|gdm	has_fibroid_data|education_level|smoking|maternal_age_(y)|pevious_abortions_(n)|maternal_height_(cm)|fibroid_type|gdm|fibroid_anatomical_location|parity	maternal_age_(y)|maternal_bmi|fibroid_anatomical_location|max_fibroid_diameter_(cm)|maternal_height_(cm)|pevious_abortions_(n)|parity|fibroid_type|education_level|gdm	has_fibroid_data|maternal_height_(cm)|pevious_abortions_(n)|parity|maternal_age_(y)|smoking|fibroid_type|gdm|fibroid_anatomical_location|education_level
1	121	31	11	none	121	0.796296296	0	0	0	0.838709677	-0.054421769	0.109382562	0	26	1	4	cohort_1	Alternative fibroid-feature ML	LR	education_level|fibroid_location_category|gdm|maternal_age_(y)|maternal_bmi|maternal_height_(cm)|max_fibroid_diameter_(cm)|pevious_abortions_(n)|parity|smoking|has_fibroid_data	education_level|max_fibroid_diameter_(cm)|maternal_bmi|gdm|maternal_height_(cm)|fibroid_location_category|has_fibroid_data|pevious_abortions_(n)|maternal_age_(y)|smoking	education_level|max_fibroid_diameter_(cm)|maternal_height_(cm)|gdm|smoking|maternal_bmi|fibroid_location_category|maternal_age_(y)|pevious_abortions_(n)|parity	max_fibroid_diameter_(cm)|maternal_bmi|maternal_height_(cm)|maternal_age_(y)|pevious_abortions_(n)|fibroid_location_category|parity|has_fibroid_data|gdm|education_level	max_fibroid_diameter_(cm)|maternal_height_(cm)|maternal_bmi|parity|maternal_age_(y)|pevious_abortions_(n)|smoking|gdm|education_level|fibroid_location_category
2	121	31	10	none	121	0.657407407	0	0	0	0.806451613	-0.094117647	0.143828356	0	25	2	4	cohort_1	Alternative fibroid-feature ML	LR	education_level|fibroid_location_category|maternal_age_(y)|maternal_bmi|maternal_height_(cm)|max_fibroid_diameter_(cm)|pevious_abortions_(n)|has_fibroid_data|parity|smoking	max_fibroid_diameter_(cm)|smoking|maternal_bmi|education_level|has_fibroid_data|fibroid_location_category|pevious_abortions_(n)|parity|maternal_height_(cm)|maternal_age_(y)	education_level|max_fibroid_diameter_(cm)|maternal_height_(cm)|pevious_abortions_(n)|fibroid_location_category|smoking|maternal_age_(y)|maternal_bmi	max_fibroid_diameter_(cm)|maternal_height_(cm)|maternal_bmi|maternal_age_(y)|fibroid_location_category|pevious_abortions_(n)|parity|has_fibroid_data|education_level|gdm	has_fibroid_data|max_fibroid_diameter_(cm)|maternal_height_(cm)|maternal_bmi|parity|pevious_abortions_(n)|maternal_age_(y)|smoking|fibroid_location_category|education_level
3	122	30	11	none	122	0.716049383	0	0	0	0.866666667	-0.052631579	0.089777433	0	26	1	3	cohort_1	Alternative fibroid-feature ML	LR	education_level|fibroid_location_category|gdm|has_fibroid_data|maternal_age_(y)|maternal_bmi|maternal_height_(cm)|max_fibroid_diameter_(cm)|pevious_abortions_(n)|parity|smoking	max_fibroid_diameter_(cm)|has_fibroid_data|maternal_bmi|pevious_abortions_(n)|fibroid_location_category|maternal_height_(cm)|parity|education_level|maternal_age_(y)|gdm	max_fibroid_diameter_(cm)|maternal_height_(cm)|gdm|fibroid_location_category|has_fibroid_data|smoking|education_level|maternal_age_(y)|maternal_bmi	maternal_height_(cm)|max_fibroid_diameter_(cm)|maternal_age_(y)|maternal_bmi|fibroid_location_category|parity|pevious_abortions_(n)|has_fibroid_data|gdm|education_level	has_fibroid_data|max_fibroid_diameter_(cm)|maternal_height_(cm)|maternal_bmi|pevious_abortions_(n)|maternal_age_(y)|smoking|gdm|education_level|fibroid_location_category
4	122	30	11	none	122	0.788461538	0	0	0	0.833333333	-0.056338028	0.1217189	0	25	1	4	cohort_1	Alternative fibroid-feature ML	LR	education_level|fibroid_location_category|gdm|has_fibroid_data|maternal_age_(y)|maternal_height_(cm)|max_fibroid_diameter_(cm)|parity|pevious_abortions_(n)|smoking|maternal_bmi	max_fibroid_diameter_(cm)|has_fibroid_data|gdm|fibroid_location_category|maternal_bmi|education_level|maternal_height_(cm)|smoking|parity|maternal_age_(y)	has_fibroid_data|gdm|education_level|fibroid_location_category|maternal_height_(cm)|smoking|maternal_age_(y)|max_fibroid_diameter_(cm)|pevious_abortions_(n)	maternal_age_(y)|maternal_height_(cm)|maternal_bmi|max_fibroid_diameter_(cm)|fibroid_location_category|parity|pevious_abortions_(n)|has_fibroid_data|gdm|education_level	has_fibroid_data|max_fibroid_diameter_(cm)|maternal_height_(cm)|parity|maternal_age_(y)|pevious_abortions_(n)|smoking|gdm|education_level|fibroid_location_category
5	122	30	11	none	122	0.836538462	0.4	0.25	1	0.9	0.366197183	0.081323745	1	26	0	3	cohort_1	Alternative fibroid-feature ML	LR	education_level|fibroid_location_category|has_fibroid_data|maternal_age_(y)|maternal_height_(cm)|pevious_abortions_(n)|gdm|max_fibroid_diameter_(cm)|parity|smoking|maternal_bmi	education_level|maternal_bmi|smoking|fibroid_location_category|max_fibroid_diameter_(cm)|parity|maternal_age_(y)|maternal_height_(cm)|has_fibroid_data|pevious_abortions_(n)	has_fibroid_data|education_level|smoking|maternal_height_(cm)|maternal_age_(y)|fibroid_location_category|pevious_abortions_(n)|gdm	maternal_bmi|maternal_age_(y)|maternal_height_(cm)|max_fibroid_diameter_(cm)|fibroid_location_category|pevious_abortions_(n)|parity|has_fibroid_data|education_level|gdm	has_fibroid_data|max_fibroid_diameter_(cm)|maternal_height_(cm)|parity|maternal_age_(y)|pevious_abortions_(n)|smoking|gdm|education_level|fibroid_location_category
1	121	31	11	ros	212	0.703703704	0.4	0.75	0.272727273	0.709677419	0.25994695	0.208012434	3	19	8	1	cohort_1	Alternative fibroid-feature ML	LR	education_level|fibroid_location_category|gdm|maternal_age_(y)|maternal_bmi|maternal_height_(cm)|max_fibroid_diameter_(cm)|pevious_abortions_(n)|parity|smoking|has_fibroid_data	education_level|max_fibroid_diameter_(cm)|maternal_bmi|gdm|maternal_height_(cm)|fibroid_location_category|has_fibroid_data|pevious_abortions_(n)|maternal_age_(y)|smoking	education_level|max_fibroid_diameter_(cm)|maternal_height_(cm)|gdm|smoking|maternal_bmi|fibroid_location_category|maternal_age_(y)|pevious_abortions_(n)|parity	max_fibroid_diameter_(cm)|maternal_bmi|maternal_height_(cm)|maternal_age_(y)|pevious_abortions_(n)|fibroid_location_category|parity|has_fibroid_data|gdm|education_level	max_fibroid_diameter_(cm)|maternal_height_(cm)|maternal_bmi|parity|maternal_age_(y)|pevious_abortions_(n)|smoking|gdm|education_level|fibroid_location_category
2	121	31	10	ros	212	0.583333333	0	0	0	0.612903226	-0.207792208	0.23097863	0	19	8	4	cohort_1	Alternative fibroid-feature ML	LR	education_level|fibroid_location_category|maternal_age_(y)|maternal_bmi|maternal_height_(cm)|max_fibroid_diameter_(cm)|pevious_abortions_(n)|has_fibroid_data|parity|smoking	max_fibroid_diameter_(cm)|smoking|maternal_bmi|education_level|has_fibroid_data|fibroid_location_category|pevious_abortions_(n)|parity|maternal_height_(cm)|maternal_age_(y)	education_level|max_fibroid_diameter_(cm)|maternal_height_(cm)|pevious_abortions_(n)|fibroid_location_category|smoking|maternal_age_(y)|maternal_bmi	max_fibroid_diameter_(cm)|maternal_height_(cm)|maternal_bmi|maternal_age_(y)|fibroid_location_category|pevious_abortions_(n)|parity|has_fibroid_data|education_level|gdm	has_fibroid_data|max_fibroid_diameter_(cm)|maternal_height_(cm)|maternal_bmi|parity|pevious_abortions_(n)|maternal_age_(y)|smoking|fibroid_location_category|education_level
3	122	30	11	ros	212	0.740740741	0.333333333	0.666666667	0.222222222	0.733333333	0.215686275	0.187897384	2	20	7	1	cohort_1	Alternative fibroid-feature ML	LR	education_level|fibroid_location_category|gdm|has_fibroid_data|maternal_age_(y)|maternal_bmi|maternal_height_(cm)|max_fibroid_diameter_(cm)|pevious_abortions_(n)|parity|smoking	max_fibroid_diameter_(cm)|has_fibroid_data|maternal_bmi|pevious_abortions_(n)|fibroid_location_category|maternal_height_(cm)|parity|education_level|maternal_age_(y)|gdm	max_fibroid_diameter_(cm)|maternal_height_(cm)|gdm|fibroid_location_category|has_fibroid_data|smoking|education_level|maternal_age_(y)|maternal_bmi	maternal_height_(cm)|max_fibroid_diameter_(cm)|maternal_age_(y)|maternal_bmi|fibroid_location_category|parity|pevious_abortions_(n)|has_fibroid_data|gdm|education_level	has_fibroid_data|max_fibroid_diameter_(cm)|maternal_height_(cm)|maternal_bmi|pevious_abortions_(n)|maternal_age_(y)|smoking|gdm|education_level|fibroid_location_category
4	122	30	11	ros	214	0.817307692	0.461538462	0.75	0.333333333	0.766666667	0.339622642	0.175403972	3	20	6	1	cohort_1	Alternative fibroid-feature ML	LR	education_level|fibroid_location_category|gdm|has_fibroid_data|maternal_age_(y)|maternal_height_(cm)|max_fibroid_diameter_(cm)|parity|pevious_abortions_(n)|smoking|maternal_bmi	max_fibroid_diameter_(cm)|has_fibroid_data|gdm|fibroid_location_category|maternal_bmi|education_level|maternal_height_(cm)|smoking|parity|maternal_age_(y)	has_fibroid_data|gdm|education_level|fibroid_location_category|maternal_height_(cm)|smoking|maternal_age_(y)|max_fibroid_diameter_(cm)|pevious_abortions_(n)	maternal_age_(y)|maternal_height_(cm)|maternal_bmi|max_fibroid_diameter_(cm)|fibroid_location_category|parity|pevious_abortions_(n)|has_fibroid_data|gdm|education_level	has_fibroid_data|max_fibroid_diameter_(cm)|maternal_height_(cm)|parity|maternal_age_(y)|pevious_abortions_(n)|smoking|gdm|education_level|fibroid_location_category
5	122	30	11	ros	214	0.865384615	0.428571429	0.75	0.3	0.733333333	0.294117647	0.179489068	3	19	7	1	cohort_1	Alternative fibroid-feature ML	LR	education_level|fibroid_location_category|has_fibroid_data|maternal_age_(y)|maternal_height_(cm)|pevious_abortions_(n)|gdm|max_fibroid_diameter_(cm)|parity|smoking|maternal_bmi	education_level|maternal_bmi|smoking|fibroid_location_category|max_fibroid_diameter_(cm)|parity|maternal_age_(y)|maternal_height_(cm)|has_fibroid_data|pevious_abortions_(n)	has_fibroid_data|education_level|smoking|maternal_height_(cm)|maternal_age_(y)|fibroid_location_category|pevious_abortions_(n)|gdm	maternal_bmi|maternal_age_(y)|maternal_height_(cm)|max_fibroid_diameter_(cm)|fibroid_location_category|pevious_abortions_(n)|parity|has_fibroid_data|education_level|gdm	has_fibroid_data|max_fibroid_diameter_(cm)|maternal_height_(cm)|parity|maternal_age_(y)|pevious_abortions_(n)|smoking|gdm|education_level|fibroid_location_category
1	121	31	11	SMOTENC	212	0.787037037	0.428571429	0.75	0.3	0.741935484	0.299435028	0.173365619	3	20	7	1	cohort_1	Alternative fibroid-feature ML	LR	education_level|fibroid_location_category|gdm|maternal_age_(y)|maternal_bmi|maternal_height_(cm)|max_fibroid_diameter_(cm)|pevious_abortions_(n)|parity|smoking|has_fibroid_data	education_level|max_fibroid_diameter_(cm)|maternal_bmi|gdm|maternal_height_(cm)|fibroid_location_category|has_fibroid_data|pevious_abortions_(n)|maternal_age_(y)|smoking	education_level|max_fibroid_diameter_(cm)|maternal_height_(cm)|gdm|smoking|maternal_bmi|fibroid_location_category|maternal_age_(y)|pevious_abortions_(n)|parity	max_fibroid_diameter_(cm)|maternal_bmi|maternal_height_(cm)|maternal_age_(y)|pevious_abortions_(n)|fibroid_location_category|parity|has_fibroid_data|gdm|education_level	max_fibroid_diameter_(cm)|maternal_height_(cm)|maternal_bmi|parity|maternal_age_(y)|pevious_abortions_(n)|smoking|gdm|education_level|fibroid_location_category
2	121	31	10	SMOTENC	212	0.62962963	0.2	0.25	0.166666667	0.741935484	0.053435115	0.213019642	1	22	5	3	cohort_1	Alternative fibroid-feature ML	LR	education_level|fibroid_location_category|maternal_age_(y)|maternal_bmi|maternal_height_(cm)|max_fibroid_diameter_(cm)|pevious_abortions_(n)|has_fibroid_data|parity|smoking	max_fibroid_diameter_(cm)|smoking|maternal_bmi|education_level|has_fibroid_data|fibroid_location_category|pevious_abortions_(n)|parity|maternal_height_(cm)|maternal_age_(y)	education_level|max_fibroid_diameter_(cm)|maternal_height_(cm)|pevious_abortions_(n)|fibroid_location_category|smoking|maternal_age_(y)|maternal_bmi	max_fibroid_diameter_(cm)|maternal_height_(cm)|maternal_bmi|maternal_age_(y)|fibroid_location_category|pevious_abortions_(n)|parity|has_fibroid_data|education_level|gdm	has_fibroid_data|max_fibroid_diameter_(cm)|maternal_height_(cm)|maternal_bmi|parity|pevious_abortions_(n)|maternal_age_(y)|smoking|fibroid_location_category|education_level
3	122	30	11	SMOTENC	212	0.777777778	0.333333333	0.666666667	0.222222222	0.733333333	0.215686275	0.187910086	2	20	7	1	cohort_1	Alternative fibroid-feature ML	LR	education_level|fibroid_location_category|gdm|has_fibroid_data|maternal_age_(y)|maternal_bmi|maternal_height_(cm)|max_fibroid_diameter_(cm)|pevious_abortions_(n)|parity|smoking	max_fibroid_diameter_(cm)|has_fibroid_data|maternal_bmi|pevious_abortions_(n)|fibroid_location_category|maternal_height_(cm)|parity|education_level|maternal_age_(y)|gdm	max_fibroid_diameter_(cm)|maternal_height_(cm)|gdm|fibroid_location_category|has_fibroid_data|smoking|education_level|maternal_age_(y)|maternal_bmi	maternal_height_(cm)|max_fibroid_diameter_(cm)|maternal_age_(y)|maternal_bmi|fibroid_location_category|parity|pevious_abortions_(n)|has_fibroid_data|gdm|education_level	has_fibroid_data|max_fibroid_diameter_(cm)|maternal_height_(cm)|maternal_bmi|pevious_abortions_(n)|maternal_age_(y)|smoking|gdm|education_level|fibroid_location_category
4	122	30	11	SMOTENC	214	0.807692308	0.428571429	0.75	0.3	0.733333333	0.294117647	0.180389095	3	19	7	1	cohort_1	Alternative fibroid-feature ML	LR	education_level|fibroid_location_category|gdm|has_fibroid_data|maternal_age_(y)|maternal_height_(cm)|max_fibroid_diameter_(cm)|parity|pevious_abortions_(n)|smoking|maternal_bmi	max_fibroid_diameter_(cm)|has_fibroid_data|gdm|fibroid_location_category|maternal_bmi|education_level|maternal_height_(cm)|smoking|parity|maternal_age_(y)	has_fibroid_data|gdm|education_level|fibroid_location_category|maternal_height_(cm)|smoking|maternal_age_(y)|max_fibroid_diameter_(cm)|pevious_abortions_(n)	maternal_age_(y)|maternal_height_(cm)|maternal_bmi|max_fibroid_diameter_(cm)|fibroid_location_category|parity|pevious_abortions_(n)|has_fibroid_data|gdm|education_level	has_fibroid_data|max_fibroid_diameter_(cm)|maternal_height_(cm)|parity|maternal_age_(y)|pevious_abortions_(n)|smoking|gdm|education_level|fibroid_location_category
5	122	30	11	SMOTENC	214	0.846153846	0.4	0.75	0.272727273	0.7	0.254143646	0.184340824	3	18	8	1	cohort_1	Alternative fibroid-feature ML	LR	education_level|fibroid_location_category|has_fibroid_data|maternal_age_(y)|maternal_height_(cm)|pevious_abortions_(n)|gdm|max_fibroid_diameter_(cm)|parity|smoking|maternal_bmi	education_level|maternal_bmi|smoking|fibroid_location_category|max_fibroid_diameter_(cm)|parity|maternal_age_(y)|maternal_height_(cm)|has_fibroid_data|pevious_abortions_(n)	has_fibroid_data|education_level|smoking|maternal_height_(cm)|maternal_age_(y)|fibroid_location_category|pevious_abortions_(n)|gdm	maternal_bmi|maternal_age_(y)|maternal_height_(cm)|max_fibroid_diameter_(cm)|fibroid_location_category|pevious_abortions_(n)|parity|has_fibroid_data|education_level|gdm	has_fibroid_data|max_fibroid_diameter_(cm)|maternal_height_(cm)|parity|maternal_age_(y)|pevious_abortions_(n)|smoking|gdm|education_level|fibroid_location_category
1	121	31	11	none	121	0.824074074	0	0	0	0.870967742	0	0.096524846	0	27	0	4	cohort_1	Alternative fibroid-feature ML	RF	education_level|fibroid_location_category|gdm|maternal_age_(y)|maternal_bmi|maternal_height_(cm)|max_fibroid_diameter_(cm)|pevious_abortions_(n)|parity|smoking|has_fibroid_data	education_level|max_fibroid_diameter_(cm)|maternal_bmi|gdm|maternal_height_(cm)|fibroid_location_category|has_fibroid_data|pevious_abortions_(n)|maternal_age_(y)|smoking	education_level|max_fibroid_diameter_(cm)|maternal_height_(cm)|gdm|smoking|maternal_bmi|fibroid_location_category|maternal_age_(y)|pevious_abortions_(n)|parity	max_fibroid_diameter_(cm)|maternal_bmi|maternal_height_(cm)|maternal_age_(y)|pevious_abortions_(n)|fibroid_location_category|parity|has_fibroid_data|gdm|education_level	max_fibroid_diameter_(cm)|maternal_height_(cm)|maternal_bmi|parity|maternal_age_(y)|pevious_abortions_(n)|smoking|gdm|education_level|fibroid_location_category
2	121	31	10	none	121	0.782407407	0	0	0	0.870967742	0	0.103877419	0	27	0	4	cohort_1	Alternative fibroid-feature ML	RF	education_level|fibroid_location_category|maternal_age_(y)|maternal_bmi|maternal_height_(cm)|max_fibroid_diameter_(cm)|pevious_abortions_(n)|has_fibroid_data|parity|smoking	max_fibroid_diameter_(cm)|smoking|maternal_bmi|education_level|has_fibroid_data|fibroid_location_category|pevious_abortions_(n)|parity|maternal_height_(cm)|maternal_age_(y)	education_level|max_fibroid_diameter_(cm)|maternal_height_(cm)|pevious_abortions_(n)|fibroid_location_category|smoking|maternal_age_(y)|maternal_bmi	max_fibroid_diameter_(cm)|maternal_height_(cm)|maternal_bmi|maternal_age_(y)|fibroid_location_category|pevious_abortions_(n)|parity|has_fibroid_data|education_level|gdm	has_fibroid_data|max_fibroid_diameter_(cm)|maternal_height_(cm)|maternal_bmi|parity|pevious_abortions_(n)|maternal_age_(y)|smoking|fibroid_location_category|education_level
3	122	30	11	none	122	0.722222222	0	0	0	0.9	0	0.073670662	0	27	0	3	cohort_1	Alternative fibroid-feature ML	RF	education_level|fibroid_location_category|gdm|has_fibroid_data|maternal_age_(y)|maternal_bmi|maternal_height_(cm)|max_fibroid_diameter_(cm)|pevious_abortions_(n)|parity|smoking	max_fibroid_diameter_(cm)|has_fibroid_data|maternal_bmi|pevious_abortions_(n)|fibroid_location_category|maternal_height_(cm)|parity|education_level|maternal_age_(y)|gdm	max_fibroid_diameter_(cm)|maternal_height_(cm)|gdm|fibroid_location_category|has_fibroid_data|smoking|education_level|maternal_age_(y)|maternal_bmi	maternal_height_(cm)|max_fibroid_diameter_(cm)|maternal_age_(y)|maternal_bmi|fibroid_location_category|parity|pevious_abortions_(n)|has_fibroid_data|gdm|education_level	has_fibroid_data|max_fibroid_diameter_(cm)|maternal_height_(cm)|maternal_bmi|pevious_abortions_(n)|maternal_age_(y)|smoking|gdm|education_level|fibroid_location_category
4	122	30	11	none	122	0.783653846	0	0	0	0.833333333	-0.056338028	0.109663333	0	25	1	4	cohort_1	Alternative fibroid-feature ML	RF	education_level|fibroid_location_category|gdm|has_fibroid_data|maternal_age_(y)|maternal_height_(cm)|max_fibroid_diameter_(cm)|parity|pevious_abortions_(n)|smoking|maternal_bmi	max_fibroid_diameter_(cm)|has_fibroid_data|gdm|fibroid_location_category|maternal_bmi|education_level|maternal_height_(cm)|smoking|parity|maternal_age_(y)	has_fibroid_data|gdm|education_level|fibroid_location_category|maternal_height_(cm)|smoking|maternal_age_(y)|max_fibroid_diameter_(cm)|pevious_abortions_(n)	maternal_age_(y)|maternal_height_(cm)|maternal_bmi|max_fibroid_diameter_(cm)|fibroid_location_category|parity|pevious_abortions_(n)|has_fibroid_data|gdm|education_level	has_fibroid_data|max_fibroid_diameter_(cm)|maternal_height_(cm)|parity|maternal_age_(y)|pevious_abortions_(n)|smoking|gdm|education_level|fibroid_location_category
5	122	30	11	none	122	0.875	0.666666667	0.5	1	0.933333333	0.634146341	0.078434196	2	26	0	2	cohort_1	Alternative fibroid-feature ML	RF	education_level|fibroid_location_category|has_fibroid_data|maternal_age_(y)|maternal_height_(cm)|pevious_abortions_(n)|gdm|max_fibroid_diameter_(cm)|parity|smoking|maternal_bmi	education_level|maternal_bmi|smoking|fibroid_location_category|max_fibroid_diameter_(cm)|parity|maternal_age_(y)|maternal_height_(cm)|has_fibroid_data|pevious_abortions_(n)	has_fibroid_data|education_level|smoking|maternal_height_(cm)|maternal_age_(y)|fibroid_location_category|pevious_abortions_(n)|gdm	maternal_bmi|maternal_age_(y)|maternal_height_(cm)|max_fibroid_diameter_(cm)|fibroid_location_category|pevious_abortions_(n)|parity|has_fibroid_data|education_level|gdm	has_fibroid_data|max_fibroid_diameter_(cm)|maternal_height_(cm)|parity|maternal_age_(y)|pevious_abortions_(n)|smoking|gdm|education_level|fibroid_location_category
1	121	31	11	ros	212	0.712962963	0	0	0	0.870967742	0	0.103550627	0	27	0	4	cohort_1	Alternative fibroid-feature ML	RF	education_level|fibroid_location_category|gdm|maternal_age_(y)|maternal_bmi|maternal_height_(cm)|max_fibroid_diameter_(cm)|pevious_abortions_(n)|parity|smoking|has_fibroid_data	education_level|max_fibroid_diameter_(cm)|maternal_bmi|gdm|maternal_height_(cm)|fibroid_location_category|has_fibroid_data|pevious_abortions_(n)|maternal_age_(y)|smoking	education_level|max_fibroid_diameter_(cm)|maternal_height_(cm)|gdm|smoking|maternal_bmi|fibroid_location_category|maternal_age_(y)|pevious_abortions_(n)|parity	max_fibroid_diameter_(cm)|maternal_bmi|maternal_height_(cm)|maternal_age_(y)|pevious_abortions_(n)|fibroid_location_category|parity|has_fibroid_data|gdm|education_level	max_fibroid_diameter_(cm)|maternal_height_(cm)|maternal_bmi|parity|maternal_age_(y)|pevious_abortions_(n)|smoking|gdm|education_level|fibroid_location_category
2	121	31	10	ros	212	0.768518519	0.285714286	0.25	0.333333333	0.838709677	0.196891192	0.116316129	1	25	2	3	cohort_1	Alternative fibroid-feature ML	RF	education_level|fibroid_location_category|maternal_age_(y)|maternal_bmi|maternal_height_(cm)|max_fibroid_diameter_(cm)|pevious_abortions_(n)|has_fibroid_data|parity|smoking	max_fibroid_diameter_(cm)|smoking|maternal_bmi|education_level|has_fibroid_data|fibroid_location_category|pevious_abortions_(n)|parity|maternal_height_(cm)|maternal_age_(y)	education_level|max_fibroid_diameter_(cm)|maternal_height_(cm)|pevious_abortions_(n)|fibroid_location_category|smoking|maternal_age_(y)|maternal_bmi	max_fibroid_diameter_(cm)|maternal_height_(cm)|maternal_bmi|maternal_age_(y)|fibroid_location_category|pevious_abortions_(n)|parity|has_fibroid_data|education_level|gdm	has_fibroid_data|max_fibroid_diameter_(cm)|maternal_height_(cm)|maternal_bmi|parity|pevious_abortions_(n)|maternal_age_(y)|smoking|fibroid_location_category|education_level
3	122	30	11	ros	212	0.685185185	0.4	0.333333333	0.5	0.9	0.347826087	0.08311464	1	26	1	2	cohort_1	Alternative fibroid-feature ML	RF	education_level|fibroid_location_category|gdm|has_fibroid_data|maternal_age_(y)|maternal_bmi|maternal_height_(cm)|max_fibroid_diameter_(cm)|pevious_abortions_(n)|parity|smoking	max_fibroid_diameter_(cm)|has_fibroid_data|maternal_bmi|pevious_abortions_(n)|fibroid_location_category|maternal_height_(cm)|parity|education_level|maternal_age_(y)|gdm	max_fibroid_diameter_(cm)|maternal_height_(cm)|gdm|fibroid_location_category|has_fibroid_data|smoking|education_level|maternal_age_(y)|maternal_bmi	maternal_height_(cm)|max_fibroid_diameter_(cm)|maternal_age_(y)|maternal_bmi|fibroid_location_category|parity|pevious_abortions_(n)|has_fibroid_data|gdm|education_level	has_fibroid_data|max_fibroid_diameter_(cm)|maternal_height_(cm)|maternal_bmi|pevious_abortions_(n)|maternal_age_(y)|smoking|gdm|education_level|fibroid_location_category
4	122	30	11	ros	214	0.783653846	0.5	0.5	0.5	0.866666667	0.423076923	0.13514	2	24	2	2	cohort_1	Alternative fibroid-feature ML	RF	education_level|fibroid_location_category|gdm|has_fibroid_data|maternal_age_(y)|maternal_height_(cm)|max_fibroid_diameter_(cm)|parity|pevious_abortions_(n)|smoking|maternal_bmi	max_fibroid_diameter_(cm)|has_fibroid_data|gdm|fibroid_location_category|maternal_bmi|education_level|maternal_height_(cm)|smoking|parity|maternal_age_(y)	has_fibroid_data|gdm|education_level|fibroid_location_category|maternal_height_(cm)|smoking|maternal_age_(y)|max_fibroid_diameter_(cm)|pevious_abortions_(n)	maternal_age_(y)|maternal_height_(cm)|maternal_bmi|max_fibroid_diameter_(cm)|fibroid_location_category|parity|pevious_abortions_(n)|has_fibroid_data|gdm|education_level	has_fibroid_data|max_fibroid_diameter_(cm)|maternal_height_(cm)|parity|maternal_age_(y)|pevious_abortions_(n)|smoking|gdm|education_level|fibroid_location_category
5	122	30	11	ros	214	0.875	0.571428571	0.5	0.666666667	0.9	0.516129032	0.084521941	2	25	1	2	cohort_1	Alternative fibroid-feature ML	RF	education_level|fibroid_location_category|has_fibroid_data|maternal_age_(y)|maternal_height_(cm)|pevious_abortions_(n)|gdm|max_fibroid_diameter_(cm)|parity|smoking|maternal_bmi	education_level|maternal_bmi|smoking|fibroid_location_category|max_fibroid_diameter_(cm)|parity|maternal_age_(y)|maternal_height_(cm)|has_fibroid_data|pevious_abortions_(n)	has_fibroid_data|education_level|smoking|maternal_height_(cm)|maternal_age_(y)|fibroid_location_category|pevious_abortions_(n)|gdm	maternal_bmi|maternal_age_(y)|maternal_height_(cm)|max_fibroid_diameter_(cm)|fibroid_location_category|pevious_abortions_(n)|parity|has_fibroid_data|education_level|gdm	has_fibroid_data|max_fibroid_diameter_(cm)|maternal_height_(cm)|parity|maternal_age_(y)|pevious_abortions_(n)|smoking|gdm|education_level|fibroid_location_category
1	121	31	11	SMOTENC	212	0.689814815	0	0	0	0.838709677	-0.054421769	0.117571931	0	26	1	4	cohort_1	Alternative fibroid-feature ML	RF	education_level|fibroid_location_category|gdm|maternal_age_(y)|maternal_bmi|maternal_height_(cm)|max_fibroid_diameter_(cm)|pevious_abortions_(n)|parity|smoking|has_fibroid_data	education_level|max_fibroid_diameter_(cm)|maternal_bmi|gdm|maternal_height_(cm)|fibroid_location_category|has_fibroid_data|pevious_abortions_(n)|maternal_age_(y)|smoking	education_level|max_fibroid_diameter_(cm)|maternal_height_(cm)|gdm|smoking|maternal_bmi|fibroid_location_category|maternal_age_(y)|pevious_abortions_(n)|parity	max_fibroid_diameter_(cm)|maternal_bmi|maternal_height_(cm)|maternal_age_(y)|pevious_abortions_(n)|fibroid_location_category|parity|has_fibroid_data|gdm|education_level	max_fibroid_diameter_(cm)|maternal_height_(cm)|maternal_bmi|parity|maternal_age_(y)|pevious_abortions_(n)|smoking|gdm|education_level|fibroid_location_category
2	121	31	10	SMOTENC	212	0.773148148	0.25	0.25	0.25	0.806451613	0.138888889	0.112483871	1	24	3	3	cohort_1	Alternative fibroid-feature ML	RF	education_level|fibroid_location_category|maternal_age_(y)|maternal_bmi|maternal_height_(cm)|max_fibroid_diameter_(cm)|pevious_abortions_(n)|has_fibroid_data|parity|smoking	max_fibroid_diameter_(cm)|smoking|maternal_bmi|education_level|has_fibroid_data|fibroid_location_category|pevious_abortions_(n)|parity|maternal_height_(cm)|maternal_age_(y)	education_level|max_fibroid_diameter_(cm)|maternal_height_(cm)|pevious_abortions_(n)|fibroid_location_category|smoking|maternal_age_(y)|maternal_bmi	max_fibroid_diameter_(cm)|maternal_height_(cm)|maternal_bmi|maternal_age_(y)|fibroid_location_category|pevious_abortions_(n)|parity|has_fibroid_data|education_level|gdm	has_fibroid_data|max_fibroid_diameter_(cm)|maternal_height_(cm)|maternal_bmi|parity|pevious_abortions_(n)|maternal_age_(y)|smoking|fibroid_location_category|education_level
3	122	30	11	SMOTENC	212	0.709876543	0.4	0.333333333	0.5	0.9	0.347826087	0.087817083	1	26	1	2	cohort_1	Alternative fibroid-feature ML	RF	education_level|fibroid_location_category|gdm|has_fibroid_data|maternal_age_(y)|maternal_bmi|maternal_height_(cm)|max_fibroid_diameter_(cm)|pevious_abortions_(n)|parity|smoking	max_fibroid_diameter_(cm)|has_fibroid_data|maternal_bmi|pevious_abortions_(n)|fibroid_location_category|maternal_height_(cm)|parity|education_level|maternal_age_(y)|gdm	max_fibroid_diameter_(cm)|maternal_height_(cm)|gdm|fibroid_location_category|has_fibroid_data|smoking|education_level|maternal_age_(y)|maternal_bmi	maternal_height_(cm)|max_fibroid_diameter_(cm)|maternal_age_(y)|maternal_bmi|fibroid_location_category|parity|pevious_abortions_(n)|has_fibroid_data|gdm|education_level	has_fibroid_data|max_fibroid_diameter_(cm)|maternal_height_(cm)|maternal_bmi|pevious_abortions_(n)|maternal_age_(y)|smoking|gdm|education_level|fibroid_location_category
4	122	30	11	SMOTENC	214	0.817307692	0.4	0.5	0.333333333	0.8	0.285714286	0.122116667	2	22	4	2	cohort_1	Alternative fibroid-feature ML	RF	education_level|fibroid_location_category|gdm|has_fibroid_data|maternal_age_(y)|maternal_height_(cm)|max_fibroid_diameter_(cm)|parity|pevious_abortions_(n)|smoking|maternal_bmi	max_fibroid_diameter_(cm)|has_fibroid_data|gdm|fibroid_location_category|maternal_bmi|education_level|maternal_height_(cm)|smoking|parity|maternal_age_(y)	has_fibroid_data|gdm|education_level|fibroid_location_category|maternal_height_(cm)|smoking|maternal_age_(y)|max_fibroid_diameter_(cm)|pevious_abortions_(n)	maternal_age_(y)|maternal_height_(cm)|maternal_bmi|max_fibroid_diameter_(cm)|fibroid_location_category|parity|pevious_abortions_(n)|has_fibroid_data|gdm|education_level	has_fibroid_data|max_fibroid_diameter_(cm)|maternal_height_(cm)|parity|maternal_age_(y)|pevious_abortions_(n)|smoking|gdm|education_level|fibroid_location_category
5	122	30	11	SMOTENC	214	0.927884615	0.444444444	0.5	0.4	0.833333333	0.347826087	0.080317243	2	23	3	2	cohort_1	Alternative fibroid-feature ML	RF	education_level|fibroid_location_category|has_fibroid_data|maternal_age_(y)|maternal_height_(cm)|pevious_abortions_(n)|gdm|max_fibroid_diameter_(cm)|parity|smoking|maternal_bmi	education_level|maternal_bmi|smoking|fibroid_location_category|max_fibroid_diameter_(cm)|parity|maternal_age_(y)|maternal_height_(cm)|has_fibroid_data|pevious_abortions_(n)	has_fibroid_data|education_level|smoking|maternal_height_(cm)|maternal_age_(y)|fibroid_location_category|pevious_abortions_(n)|gdm	maternal_bmi|maternal_age_(y)|maternal_height_(cm)|max_fibroid_diameter_(cm)|fibroid_location_category|pevious_abortions_(n)|parity|has_fibroid_data|education_level|gdm	has_fibroid_data|max_fibroid_diameter_(cm)|maternal_height_(cm)|parity|maternal_age_(y)|pevious_abortions_(n)|smoking|gdm|education_level|fibroid_location_category
1	121	31	11	none	121	0.666666667	0.571428571	0.5	0.666666667	0.903225806	0.518134715	0.083359269	2	26	1	2	cohort_1	Alternative fibroid-feature ML	LightGBM	education_level|fibroid_location_category|gdm|maternal_age_(y)|maternal_bmi|maternal_height_(cm)|max_fibroid_diameter_(cm)|pevious_abortions_(n)|parity|smoking|has_fibroid_data	education_level|max_fibroid_diameter_(cm)|maternal_bmi|gdm|maternal_height_(cm)|fibroid_location_category|has_fibroid_data|pevious_abortions_(n)|maternal_age_(y)|smoking	education_level|max_fibroid_diameter_(cm)|maternal_height_(cm)|gdm|smoking|maternal_bmi|fibroid_location_category|maternal_age_(y)|pevious_abortions_(n)|parity	max_fibroid_diameter_(cm)|maternal_bmi|maternal_height_(cm)|maternal_age_(y)|pevious_abortions_(n)|fibroid_location_category|parity|has_fibroid_data|gdm|education_level	max_fibroid_diameter_(cm)|maternal_height_(cm)|maternal_bmi|parity|maternal_age_(y)|pevious_abortions_(n)|smoking|gdm|education_level|fibroid_location_category
2	121	31	10	none	121	0.787037037	0.571428571	0.5	0.666666667	0.903225806	0.518134715	0.105683255	2	26	1	2	cohort_1	Alternative fibroid-feature ML	LightGBM	education_level|fibroid_location_category|maternal_age_(y)|maternal_bmi|maternal_height_(cm)|max_fibroid_diameter_(cm)|pevious_abortions_(n)|has_fibroid_data|parity|smoking	max_fibroid_diameter_(cm)|smoking|maternal_bmi|education_level|has_fibroid_data|fibroid_location_category|pevious_abortions_(n)|parity|maternal_height_(cm)|maternal_age_(y)	education_level|max_fibroid_diameter_(cm)|maternal_height_(cm)|pevious_abortions_(n)|fibroid_location_category|smoking|maternal_age_(y)|maternal_bmi	max_fibroid_diameter_(cm)|maternal_height_(cm)|maternal_bmi|maternal_age_(y)|fibroid_location_category|pevious_abortions_(n)|parity|has_fibroid_data|education_level|gdm	has_fibroid_data|max_fibroid_diameter_(cm)|maternal_height_(cm)|maternal_bmi|parity|pevious_abortions_(n)|maternal_age_(y)|smoking|fibroid_location_category|education_level
3	122	30	11	none	122	0.75308642	0.5	0.333333333	1	0.933333333	0.473684211	0.055943522	1	27	0	2	cohort_1	Alternative fibroid-feature ML	LightGBM	education_level|fibroid_location_category|gdm|has_fibroid_data|maternal_age_(y)|maternal_bmi|maternal_height_(cm)|max_fibroid_diameter_(cm)|pevious_abortions_(n)|parity|smoking	max_fibroid_diameter_(cm)|has_fibroid_data|maternal_bmi|pevious_abortions_(n)|fibroid_location_category|maternal_height_(cm)|parity|education_level|maternal_age_(y)|gdm	max_fibroid_diameter_(cm)|maternal_height_(cm)|gdm|fibroid_location_category|has_fibroid_data|smoking|education_level|maternal_age_(y)|maternal_bmi	maternal_height_(cm)|max_fibroid_diameter_(cm)|maternal_age_(y)|maternal_bmi|fibroid_location_category|parity|pevious_abortions_(n)|has_fibroid_data|gdm|education_level	has_fibroid_data|max_fibroid_diameter_(cm)|maternal_height_(cm)|maternal_bmi|pevious_abortions_(n)|maternal_age_(y)|smoking|gdm|education_level|fibroid_location_category
4	122	30	11	none	122	0.778846154	0.571428571	0.5	0.666666667	0.9	0.516129032	0.102390959	2	25	1	2	cohort_1	Alternative fibroid-feature ML	LightGBM	education_level|fibroid_location_category|gdm|has_fibroid_data|maternal_age_(y)|maternal_height_(cm)|max_fibroid_diameter_(cm)|parity|pevious_abortions_(n)|smoking|maternal_bmi	max_fibroid_diameter_(cm)|has_fibroid_data|gdm|fibroid_location_category|maternal_bmi|education_level|maternal_height_(cm)|smoking|parity|maternal_age_(y)	has_fibroid_data|gdm|education_level|fibroid_location_category|maternal_height_(cm)|smoking|maternal_age_(y)|max_fibroid_diameter_(cm)|pevious_abortions_(n)	maternal_age_(y)|maternal_height_(cm)|maternal_bmi|max_fibroid_diameter_(cm)|fibroid_location_category|parity|pevious_abortions_(n)|has_fibroid_data|gdm|education_level	has_fibroid_data|max_fibroid_diameter_(cm)|maternal_height_(cm)|parity|maternal_age_(y)|pevious_abortions_(n)|smoking|gdm|education_level|fibroid_location_category
5	122	30	11	none	122	0.865384615	0.333333333	0.25	0.5	0.866666667	0.268292683	0.089109515	1	25	1	3	cohort_1	Alternative fibroid-feature ML	LightGBM	education_level|fibroid_location_category|has_fibroid_data|maternal_age_(y)|maternal_height_(cm)|pevious_abortions_(n)|gdm|max_fibroid_diameter_(cm)|parity|smoking|maternal_bmi	education_level|maternal_bmi|smoking|fibroid_location_category|max_fibroid_diameter_(cm)|parity|maternal_age_(y)|maternal_height_(cm)|has_fibroid_data|pevious_abortions_(n)	has_fibroid_data|education_level|smoking|maternal_height_(cm)|maternal_age_(y)|fibroid_location_category|pevious_abortions_(n)|gdm	maternal_bmi|maternal_age_(y)|maternal_height_(cm)|max_fibroid_diameter_(cm)|fibroid_location_category|pevious_abortions_(n)|parity|has_fibroid_data|education_level|gdm	has_fibroid_data|max_fibroid_diameter_(cm)|maternal_height_(cm)|parity|maternal_age_(y)|pevious_abortions_(n)|smoking|gdm|education_level|fibroid_location_category
1	121	31	11	ros	212	0.657407407	0.333333333	0.25	0.5	0.870967742	0.270588235	0.104561639	1	26	1	3	cohort_1	Alternative fibroid-feature ML	LightGBM	education_level|fibroid_location_category|gdm|maternal_age_(y)|maternal_bmi|maternal_height_(cm)|max_fibroid_diameter_(cm)|pevious_abortions_(n)|parity|smoking|has_fibroid_data	education_level|max_fibroid_diameter_(cm)|maternal_bmi|gdm|maternal_height_(cm)|fibroid_location_category|has_fibroid_data|pevious_abortions_(n)|maternal_age_(y)|smoking	education_level|max_fibroid_diameter_(cm)|maternal_height_(cm)|gdm|smoking|maternal_bmi|fibroid_location_category|maternal_age_(y)|pevious_abortions_(n)|parity	max_fibroid_diameter_(cm)|maternal_bmi|maternal_height_(cm)|maternal_age_(y)|pevious_abortions_(n)|fibroid_location_category|parity|has_fibroid_data|gdm|education_level	max_fibroid_diameter_(cm)|maternal_height_(cm)|maternal_bmi|parity|maternal_age_(y)|pevious_abortions_(n)|smoking|gdm|education_level|fibroid_location_category
2	121	31	10	ros	212	0.768518519	0.444444444	0.5	0.4	0.838709677	0.351464435	0.133669761	2	24	3	2	cohort_1	Alternative fibroid-feature ML	LightGBM	education_level|fibroid_location_category|maternal_age_(y)|maternal_bmi|maternal_height_(cm)|max_fibroid_diameter_(cm)|pevious_abortions_(n)|has_fibroid_data|parity|smoking	max_fibroid_diameter_(cm)|smoking|maternal_bmi|education_level|has_fibroid_data|fibroid_location_category|pevious_abortions_(n)|parity|maternal_height_(cm)|maternal_age_(y)	education_level|max_fibroid_diameter_(cm)|maternal_height_(cm)|pevious_abortions_(n)|fibroid_location_category|smoking|maternal_age_(y)|maternal_bmi	max_fibroid_diameter_(cm)|maternal_height_(cm)|maternal_bmi|maternal_age_(y)|fibroid_location_category|pevious_abortions_(n)|parity|has_fibroid_data|education_level|gdm	has_fibroid_data|max_fibroid_diameter_(cm)|maternal_height_(cm)|maternal_bmi|parity|pevious_abortions_(n)|maternal_age_(y)|smoking|fibroid_location_category|education_level
3	122	30	11	ros	212	0.75308642	0.4	0.333333333	0.5	0.9	0.347826087	0.06420636	1	26	1	2	cohort_1	Alternative fibroid-feature ML	LightGBM	education_level|fibroid_location_category|gdm|has_fibroid_data|maternal_age_(y)|maternal_bmi|maternal_height_(cm)|max_fibroid_diameter_(cm)|pevious_abortions_(n)|parity|smoking	max_fibroid_diameter_(cm)|has_fibroid_data|maternal_bmi|pevious_abortions_(n)|fibroid_location_category|maternal_height_(cm)|parity|education_level|maternal_age_(y)|gdm	max_fibroid_diameter_(cm)|maternal_height_(cm)|gdm|fibroid_location_category|has_fibroid_data|smoking|education_level|maternal_age_(y)|maternal_bmi	maternal_height_(cm)|max_fibroid_diameter_(cm)|maternal_age_(y)|maternal_bmi|fibroid_location_category|parity|pevious_abortions_(n)|has_fibroid_data|gdm|education_level	has_fibroid_data|max_fibroid_diameter_(cm)|maternal_height_(cm)|maternal_bmi|pevious_abortions_(n)|maternal_age_(y)|smoking|gdm|education_level|fibroid_location_category
4	122	30	11	ros	214	0.730769231	0.444444444	0.5	0.4	0.833333333	0.347826087	0.14955185	2	23	3	2	cohort_1	Alternative fibroid-feature ML	LightGBM	education_level|fibroid_location_category|gdm|has_fibroid_data|maternal_age_(y)|maternal_height_(cm)|max_fibroid_diameter_(cm)|parity|pevious_abortions_(n)|smoking|maternal_bmi	max_fibroid_diameter_(cm)|has_fibroid_data|gdm|fibroid_location_category|maternal_bmi|education_level|maternal_height_(cm)|smoking|parity|maternal_age_(y)	has_fibroid_data|gdm|education_level|fibroid_location_category|maternal_height_(cm)|smoking|maternal_age_(y)|max_fibroid_diameter_(cm)|pevious_abortions_(n)	maternal_age_(y)|maternal_height_(cm)|maternal_bmi|max_fibroid_diameter_(cm)|fibroid_location_category|parity|pevious_abortions_(n)|has_fibroid_data|gdm|education_level	has_fibroid_data|max_fibroid_diameter_(cm)|maternal_height_(cm)|parity|maternal_age_(y)|pevious_abortions_(n)|smoking|gdm|education_level|fibroid_location_category
5	122	30	11	ros	214	0.817307692	0.333333333	0.25	0.5	0.866666667	0.268292683	0.106864095	1	25	1	3	cohort_1	Alternative fibroid-feature ML	LightGBM	education_level|fibroid_location_category|has_fibroid_data|maternal_age_(y)|maternal_height_(cm)|pevious_abortions_(n)|gdm|max_fibroid_diameter_(cm)|parity|smoking|maternal_bmi	education_level|maternal_bmi|smoking|fibroid_location_category|max_fibroid_diameter_(cm)|parity|maternal_age_(y)|maternal_height_(cm)|has_fibroid_data|pevious_abortions_(n)	has_fibroid_data|education_level|smoking|maternal_height_(cm)|maternal_age_(y)|fibroid_location_category|pevious_abortions_(n)|gdm	maternal_bmi|maternal_age_(y)|maternal_height_(cm)|max_fibroid_diameter_(cm)|fibroid_location_category|pevious_abortions_(n)|parity|has_fibroid_data|education_level|gdm	has_fibroid_data|max_fibroid_diameter_(cm)|maternal_height_(cm)|parity|maternal_age_(y)|pevious_abortions_(n)|smoking|gdm|education_level|fibroid_location_category
1	121	31	11	SMOTENC	212	0.611111111	0.5	0.5	0.5	0.870967742	0.425925926	0.130630156	2	25	2	2	cohort_1	Alternative fibroid-feature ML	LightGBM	education_level|fibroid_location_category|gdm|maternal_age_(y)|maternal_bmi|maternal_height_(cm)|max_fibroid_diameter_(cm)|pevious_abortions_(n)|parity|smoking|has_fibroid_data	education_level|max_fibroid_diameter_(cm)|maternal_bmi|gdm|maternal_height_(cm)|fibroid_location_category|has_fibroid_data|pevious_abortions_(n)|maternal_age_(y)|smoking	education_level|max_fibroid_diameter_(cm)|maternal_height_(cm)|gdm|smoking|maternal_bmi|fibroid_location_category|maternal_age_(y)|pevious_abortions_(n)|parity	max_fibroid_diameter_(cm)|maternal_bmi|maternal_height_(cm)|maternal_age_(y)|pevious_abortions_(n)|fibroid_location_category|parity|has_fibroid_data|gdm|education_level	max_fibroid_diameter_(cm)|maternal_height_(cm)|maternal_bmi|parity|maternal_age_(y)|pevious_abortions_(n)|smoking|gdm|education_level|fibroid_location_category
2	121	31	10	SMOTENC	212	0.759259259	0.5	0.5	0.5	0.870967742	0.425925926	0.103512588	2	25	2	2	cohort_1	Alternative fibroid-feature ML	LightGBM	education_level|fibroid_location_category|maternal_age_(y)|maternal_bmi|maternal_height_(cm)|max_fibroid_diameter_(cm)|pevious_abortions_(n)|has_fibroid_data|parity|smoking	max_fibroid_diameter_(cm)|smoking|maternal_bmi|education_level|has_fibroid_data|fibroid_location_category|pevious_abortions_(n)|parity|maternal_height_(cm)|maternal_age_(y)	education_level|max_fibroid_diameter_(cm)|maternal_height_(cm)|pevious_abortions_(n)|fibroid_location_category|smoking|maternal_age_(y)|maternal_bmi	max_fibroid_diameter_(cm)|maternal_height_(cm)|maternal_bmi|maternal_age_(y)|fibroid_location_category|pevious_abortions_(n)|parity|has_fibroid_data|education_level|gdm	has_fibroid_data|max_fibroid_diameter_(cm)|maternal_height_(cm)|maternal_bmi|parity|pevious_abortions_(n)|maternal_age_(y)|smoking|fibroid_location_category|education_level
3	122	30	11	SMOTENC	212	0.740740741	0.666666667	0.666666667	0.666666667	0.933333333	0.62962963	0.068863808	2	26	1	1	cohort_1	Alternative fibroid-feature ML	LightGBM	education_level|fibroid_location_category|gdm|has_fibroid_data|maternal_age_(y)|maternal_bmi|maternal_height_(cm)|max_fibroid_diameter_(cm)|pevious_abortions_(n)|parity|smoking	max_fibroid_diameter_(cm)|has_fibroid_data|maternal_bmi|pevious_abortions_(n)|fibroid_location_category|maternal_height_(cm)|parity|education_level|maternal_age_(y)|gdm	max_fibroid_diameter_(cm)|maternal_height_(cm)|gdm|fibroid_location_category|has_fibroid_data|smoking|education_level|maternal_age_(y)|maternal_bmi	maternal_height_(cm)|max_fibroid_diameter_(cm)|maternal_age_(y)|maternal_bmi|fibroid_location_category|parity|pevious_abortions_(n)|has_fibroid_data|gdm|education_level	has_fibroid_data|max_fibroid_diameter_(cm)|maternal_height_(cm)|maternal_bmi|pevious_abortions_(n)|maternal_age_(y)|smoking|gdm|education_level|fibroid_location_category
4	122	30	11	SMOTENC	214	0.740384615	0.5	0.5	0.5	0.866666667	0.423076923	0.1333915	2	24	2	2	cohort_1	Alternative fibroid-feature ML	LightGBM	education_level|fibroid_location_category|gdm|has_fibroid_data|maternal_age_(y)|maternal_height_(cm)|max_fibroid_diameter_(cm)|parity|pevious_abortions_(n)|smoking|maternal_bmi	max_fibroid_diameter_(cm)|has_fibroid_data|gdm|fibroid_location_category|maternal_bmi|education_level|maternal_height_(cm)|smoking|parity|maternal_age_(y)	has_fibroid_data|gdm|education_level|fibroid_location_category|maternal_height_(cm)|smoking|maternal_age_(y)|max_fibroid_diameter_(cm)|pevious_abortions_(n)	maternal_age_(y)|maternal_height_(cm)|maternal_bmi|max_fibroid_diameter_(cm)|fibroid_location_category|parity|pevious_abortions_(n)|has_fibroid_data|gdm|education_level	has_fibroid_data|max_fibroid_diameter_(cm)|maternal_height_(cm)|parity|maternal_age_(y)|pevious_abortions_(n)|smoking|gdm|education_level|fibroid_location_category
5	122	30	11	SMOTENC	214	0.942307692	0.444444444	0.5	0.4	0.833333333	0.347826087	0.109267859	2	23	3	2	cohort_1	Alternative fibroid-feature ML	LightGBM	education_level|fibroid_location_category|has_fibroid_data|maternal_age_(y)|maternal_height_(cm)|pevious_abortions_(n)|gdm|max_fibroid_diameter_(cm)|parity|smoking|maternal_bmi	education_level|maternal_bmi|smoking|fibroid_location_category|max_fibroid_diameter_(cm)|parity|maternal_age_(y)|maternal_height_(cm)|has_fibroid_data|pevious_abortions_(n)	has_fibroid_data|education_level|smoking|maternal_height_(cm)|maternal_age_(y)|fibroid_location_category|pevious_abortions_(n)|gdm	maternal_bmi|maternal_age_(y)|maternal_height_(cm)|max_fibroid_diameter_(cm)|fibroid_location_category|pevious_abortions_(n)|parity|has_fibroid_data|education_level|gdm	has_fibroid_data|max_fibroid_diameter_(cm)|maternal_height_(cm)|parity|maternal_age_(y)|pevious_abortions_(n)|smoking|gdm|education_level|fibroid_location_category
1	121	31	8	none	121	0.481481481	0	0	0	0.870967742	0	0.131225381	0	27	0	4	cohort_1	Non-fibroid ML	LR	education_level|gdm|maternal_bmi|maternal_height_(cm)|pevious_abortions_(n)|smoking|maternal_age_(y)|parity	maternal_bmi|pevious_abortions_(n)|maternal_height_(cm)|maternal_age_(y)|smoking|parity|gdm|education_level	education_level|gdm|smoking|pevious_abortions_(n)|maternal_bmi|maternal_height_(cm)	maternal_bmi|maternal_age_(y)|maternal_height_(cm)|pevious_abortions_(n)|parity|gdm|education_level|smoking	maternal_height_(cm)|maternal_bmi|parity|pevious_abortions_(n)|maternal_age_(y)|smoking|gdm|education_level
2	121	31	8	none	121	0.555555556	0	0	0	0.870967742	0	0.130310915	0	27	0	4	cohort_1	Non-fibroid ML	LR	education_level|gdm|maternal_height_(cm)|parity|pevious_abortions_(n)|smoking|maternal_age_(y)|maternal_bmi	maternal_bmi|smoking|maternal_age_(y)|maternal_height_(cm)|pevious_abortions_(n)|parity|gdm|education_level	education_level|pevious_abortions_(n)|smoking|parity|gdm|maternal_height_(cm)	maternal_bmi|maternal_age_(y)|maternal_height_(cm)|pevious_abortions_(n)|parity|education_level|gdm|smoking	maternal_height_(cm)|maternal_bmi|parity|pevious_abortions_(n)|maternal_age_(y)|smoking|gdm|education_level
3	122	30	8	none	122	0.765432099	0	0	0	0.9	0	0.095879055	0	27	0	3	cohort_1	Non-fibroid ML	LR	education_level|gdm|maternal_age_(y)|maternal_height_(cm)|parity|pevious_abortions_(n)|smoking|maternal_bmi	maternal_bmi|pevious_abortions_(n)|maternal_height_(cm)|parity|maternal_age_(y)|smoking|gdm|education_level	education_level|parity|smoking|pevious_abortions_(n)|gdm|maternal_age_(y)|maternal_height_(cm)	maternal_bmi|maternal_height_(cm)|maternal_age_(y)|parity|pevious_abortions_(n)|gdm|education_level|smoking	maternal_height_(cm)|maternal_bmi|parity|pevious_abortions_(n)|maternal_age_(y)|smoking|gdm|education_level
4	122	30	8	none	122	0.644230769	0	0	0	0.866666667	0	0.118764244	0	26	0	4	cohort_1	Non-fibroid ML	LR	education_level|gdm|parity|pevious_abortions_(n)|smoking|maternal_age_(y)|maternal_bmi|maternal_height_(cm)	maternal_bmi|maternal_height_(cm)|pevious_abortions_(n)|parity|maternal_age_(y)|smoking|gdm|education_level	education_level|gdm|pevious_abortions_(n)|parity|smoking	maternal_bmi|maternal_age_(y)|maternal_height_(cm)|pevious_abortions_(n)|parity|gdm|education_level|smoking	maternal_height_(cm)|maternal_bmi|parity|pevious_abortions_(n)|maternal_age_(y)|smoking|gdm|education_level
5	122	30	8	none	122	0.798076923	0	0	0	0.866666667	0	0.101750155	0	26	0	4	cohort_1	Non-fibroid ML	LR	education_level|gdm|maternal_age_(y)|maternal_bmi|parity|pevious_abortions_(n)|smoking|maternal_height_(cm)	maternal_bmi|maternal_age_(y)|education_level|maternal_height_(cm)|parity|pevious_abortions_(n)|smoking|gdm	education_level|smoking|pevious_abortions_(n)|parity|gdm|maternal_bmi|maternal_age_(y)	maternal_bmi|maternal_age_(y)|maternal_height_(cm)|parity|pevious_abortions_(n)|education_level|gdm|smoking	maternal_height_(cm)|maternal_bmi|parity|pevious_abortions_(n)|maternal_age_(y)|smoking|gdm|education_level
1	121	31	8	ros	212	0.490740741	0	0	0	0.580645161	-0.217522659	0.267246555	0	18	9	4	cohort_1	Non-fibroid ML	LR	education_level|gdm|maternal_bmi|maternal_height_(cm)|pevious_abortions_(n)|smoking|maternal_age_(y)|parity	maternal_bmi|pevious_abortions_(n)|maternal_height_(cm)|maternal_age_(y)|smoking|parity|gdm|education_level	education_level|gdm|smoking|pevious_abortions_(n)|maternal_bmi|maternal_height_(cm)	maternal_bmi|maternal_age_(y)|maternal_height_(cm)|pevious_abortions_(n)|parity|gdm|education_level|smoking	maternal_height_(cm)|maternal_bmi|parity|pevious_abortions_(n)|maternal_age_(y)|smoking|gdm|education_level
2	121	31	8	ros	212	0.527777778	0	0	0	0.64516129	-0.196491228	0.246616409	0	20	7	4	cohort_1	Non-fibroid ML	LR	education_level|gdm|maternal_height_(cm)|parity|pevious_abortions_(n)|smoking|maternal_age_(y)|maternal_bmi	maternal_bmi|smoking|maternal_age_(y)|maternal_height_(cm)|pevious_abortions_(n)|parity|gdm|education_level	education_level|pevious_abortions_(n)|smoking|parity|gdm|maternal_height_(cm)	maternal_bmi|maternal_age_(y)|maternal_height_(cm)|pevious_abortions_(n)|parity|education_level|gdm|smoking	maternal_height_(cm)|maternal_bmi|parity|pevious_abortions_(n)|maternal_age_(y)|smoking|gdm|education_level
3	122	30	8	ros	212	0.740740741	0.428571429	1	0.272727273	0.733333333	0.322033898	0.225994577	3	19	8	0	cohort_1	Non-fibroid ML	LR	education_level|gdm|maternal_age_(y)|maternal_height_(cm)|parity|pevious_abortions_(n)|smoking|maternal_bmi	maternal_bmi|pevious_abortions_(n)|maternal_height_(cm)|parity|maternal_age_(y)|smoking|gdm|education_level	education_level|parity|smoking|pevious_abortions_(n)|gdm|maternal_age_(y)|maternal_height_(cm)	maternal_bmi|maternal_height_(cm)|maternal_age_(y)|parity|pevious_abortions_(n)|gdm|education_level|smoking	maternal_height_(cm)|maternal_bmi|parity|pevious_abortions_(n)|maternal_age_(y)|smoking|gdm|education_level
4	122	30	8	ros	214	0.701923077	0.352941176	0.75	0.230769231	0.633333333	0.187192118	0.236229937	3	16	10	1	cohort_1	Non-fibroid ML	LR	education_level|gdm|parity|pevious_abortions_(n)|smoking|maternal_age_(y)|maternal_bmi|maternal_height_(cm)	maternal_bmi|maternal_height_(cm)|pevious_abortions_(n)|parity|maternal_age_(y)|smoking|gdm|education_level	education_level|gdm|pevious_abortions_(n)|parity|smoking	maternal_bmi|maternal_age_(y)|maternal_height_(cm)|pevious_abortions_(n)|parity|gdm|education_level|smoking	maternal_height_(cm)|maternal_bmi|parity|pevious_abortions_(n)|maternal_age_(y)|smoking|gdm|education_level
5	122	30	8	ros	214	0.846153846	0.315789474	0.75	0.2	0.566666667	0.133333333	0.205379228	3	14	12	1	cohort_1	Non-fibroid ML	LR	education_level|gdm|maternal_age_(y)|maternal_bmi|parity|pevious_abortions_(n)|smoking|maternal_height_(cm)	maternal_bmi|maternal_age_(y)|education_level|maternal_height_(cm)|parity|pevious_abortions_(n)|smoking|gdm	education_level|smoking|pevious_abortions_(n)|parity|gdm|maternal_bmi|maternal_age_(y)	maternal_bmi|maternal_age_(y)|maternal_height_(cm)|parity|pevious_abortions_(n)|education_level|gdm|smoking	maternal_height_(cm)|maternal_bmi|parity|pevious_abortions_(n)|maternal_age_(y)|smoking|gdm|education_level
1	121	31	8	SMOTENC	212	0.537037037	0	0	0	0.580645161	-0.217522659	0.274272528	0	18	9	4	cohort_1	Non-fibroid ML	LR	education_level|gdm|maternal_bmi|maternal_height_(cm)|pevious_abortions_(n)|smoking|maternal_age_(y)|parity	maternal_bmi|pevious_abortions_(n)|maternal_height_(cm)|maternal_age_(y)|smoking|parity|gdm|education_level	education_level|gdm|smoking|pevious_abortions_(n)|maternal_bmi|maternal_height_(cm)	maternal_bmi|maternal_age_(y)|maternal_height_(cm)|pevious_abortions_(n)|parity|gdm|education_level|smoking	maternal_height_(cm)|maternal_bmi|parity|pevious_abortions_(n)|maternal_age_(y)|smoking|gdm|education_level
2	121	31	8	SMOTENC	212	0.546296296	0	0	0	0.64516129	-0.196491228	0.249611248	0	20	7	4	cohort_1	Non-fibroid ML	LR	education_level|gdm|maternal_height_(cm)|parity|pevious_abortions_(n)|smoking|maternal_age_(y)|maternal_bmi	maternal_bmi|smoking|maternal_age_(y)|maternal_height_(cm)|pevious_abortions_(n)|parity|gdm|education_level	education_level|pevious_abortions_(n)|smoking|parity|gdm|maternal_height_(cm)	maternal_bmi|maternal_age_(y)|maternal_height_(cm)|pevious_abortions_(n)|parity|education_level|gdm|smoking	maternal_height_(cm)|maternal_bmi|parity|pevious_abortions_(n)|maternal_age_(y)|smoking|gdm|education_level
3	122	30	8	SMOTENC	212	0.777777778	0.375	1	0.230769231	0.666666667	0.253731343	0.235749839	3	17	10	0	cohort_1	Non-fibroid ML	LR	education_level|gdm|maternal_age_(y)|maternal_height_(cm)|parity|pevious_abortions_(n)|smoking|maternal_bmi	maternal_bmi|pevious_abortions_(n)|maternal_height_(cm)|parity|maternal_age_(y)|smoking|gdm|education_level	education_level|parity|smoking|pevious_abortions_(n)|gdm|maternal_age_(y)|maternal_height_(cm)	maternal_bmi|maternal_height_(cm)|maternal_age_(y)|parity|pevious_abortions_(n)|gdm|education_level|smoking	maternal_height_(cm)|maternal_bmi|parity|pevious_abortions_(n)|maternal_age_(y)|smoking|gdm|education_level
4	122	30	8	SMOTENC	214	0.682692308	0.352941176	0.75	0.230769231	0.633333333	0.187192118	0.238523766	3	16	10	1	cohort_1	Non-fibroid ML	LR	education_level|gdm|parity|pevious_abortions_(n)|smoking|maternal_age_(y)|maternal_bmi|maternal_height_(cm)	maternal_bmi|maternal_height_(cm)|pevious_abortions_(n)|parity|maternal_age_(y)|smoking|gdm|education_level	education_level|gdm|pevious_abortions_(n)|parity|smoking	maternal_bmi|maternal_age_(y)|maternal_height_(cm)|pevious_abortions_(n)|parity|gdm|education_level|smoking	maternal_height_(cm)|maternal_bmi|parity|pevious_abortions_(n)|maternal_age_(y)|smoking|gdm|education_level
5	122	30	8	SMOTENC	214	0.798076923	0.352941176	0.75	0.230769231	0.633333333	0.187192118	0.197108472	3	16	10	1	cohort_1	Non-fibroid ML	LR	education_level|gdm|maternal_age_(y)|maternal_bmi|parity|pevious_abortions_(n)|smoking|maternal_height_(cm)	maternal_bmi|maternal_age_(y)|education_level|maternal_height_(cm)|parity|pevious_abortions_(n)|smoking|gdm	education_level|smoking|pevious_abortions_(n)|parity|gdm|maternal_bmi|maternal_age_(y)	maternal_bmi|maternal_age_(y)|maternal_height_(cm)|parity|pevious_abortions_(n)|education_level|gdm|smoking	maternal_height_(cm)|maternal_bmi|parity|pevious_abortions_(n)|maternal_age_(y)|smoking|gdm|education_level
1	121	31	8	none	121	0.601851852	0	0	0	0.870967742	0	0.119087948	0	27	0	4	cohort_1	Non-fibroid ML	RF	education_level|gdm|maternal_bmi|maternal_height_(cm)|pevious_abortions_(n)|smoking|maternal_age_(y)|parity	maternal_bmi|pevious_abortions_(n)|maternal_height_(cm)|maternal_age_(y)|smoking|parity|gdm|education_level	education_level|gdm|smoking|pevious_abortions_(n)|maternal_bmi|maternal_height_(cm)	maternal_bmi|maternal_age_(y)|maternal_height_(cm)|pevious_abortions_(n)|parity|gdm|education_level|smoking	maternal_height_(cm)|maternal_bmi|parity|pevious_abortions_(n)|maternal_age_(y)|smoking|gdm|education_level
2	121	31	8	none	121	0.703703704	0	0	0	0.870967742	0	0.108929032	0	27	0	4	cohort_1	Non-fibroid ML	RF	education_level|gdm|maternal_height_(cm)|parity|pevious_abortions_(n)|smoking|maternal_age_(y)|maternal_bmi	maternal_bmi|smoking|maternal_age_(y)|maternal_height_(cm)|pevious_abortions_(n)|parity|gdm|education_level	education_level|pevious_abortions_(n)|smoking|parity|gdm|maternal_height_(cm)	maternal_bmi|maternal_age_(y)|maternal_height_(cm)|pevious_abortions_(n)|parity|education_level|gdm|smoking	maternal_height_(cm)|maternal_bmi|parity|pevious_abortions_(n)|maternal_age_(y)|smoking|gdm|education_level
3	122	30	8	none	122	0.802469136	0.4	0.333333333	0.5	0.9	0.347826087	0.076011597	1	26	1	2	cohort_1	Non-fibroid ML	RF	education_level|gdm|maternal_age_(y)|maternal_height_(cm)|parity|pevious_abortions_(n)|smoking|maternal_bmi	maternal_bmi|pevious_abortions_(n)|maternal_height_(cm)|parity|maternal_age_(y)|smoking|gdm|education_level	education_level|parity|smoking|pevious_abortions_(n)|gdm|maternal_age_(y)|maternal_height_(cm)	maternal_bmi|maternal_height_(cm)|maternal_age_(y)|parity|pevious_abortions_(n)|gdm|education_level|smoking	maternal_height_(cm)|maternal_bmi|parity|pevious_abortions_(n)|maternal_age_(y)|smoking|gdm|education_level
4	122	30	8	none	122	0.581730769	0	0	0	0.8	-0.097560976	0.141386667	0	24	2	4	cohort_1	Non-fibroid ML	RF	education_level|gdm|parity|pevious_abortions_(n)|smoking|maternal_age_(y)|maternal_bmi|maternal_height_(cm)	maternal_bmi|maternal_height_(cm)|pevious_abortions_(n)|parity|maternal_age_(y)|smoking|gdm|education_level	education_level|gdm|pevious_abortions_(n)|parity|smoking	maternal_bmi|maternal_age_(y)|maternal_height_(cm)|pevious_abortions_(n)|parity|gdm|education_level|smoking	maternal_height_(cm)|maternal_bmi|parity|pevious_abortions_(n)|maternal_age_(y)|smoking|gdm|education_level
5	122	30	8	none	122	0.836538462	0	0	0	0.833333333	-0.056338028	0.098209038	0	25	1	4	cohort_1	Non-fibroid ML	RF	education_level|gdm|maternal_age_(y)|maternal_bmi|parity|pevious_abortions_(n)|smoking|maternal_height_(cm)	maternal_bmi|maternal_age_(y)|education_level|maternal_height_(cm)|parity|pevious_abortions_(n)|smoking|gdm	education_level|smoking|pevious_abortions_(n)|parity|gdm|maternal_bmi|maternal_age_(y)	maternal_bmi|maternal_age_(y)|maternal_height_(cm)|parity|pevious_abortions_(n)|education_level|gdm|smoking	maternal_height_(cm)|maternal_bmi|parity|pevious_abortions_(n)|maternal_age_(y)|smoking|gdm|education_level
1	121	31	8	ros	212	0.537037037	0	0	0	0.870967742	0	0.131995259	0	27	0	4	cohort_1	Non-fibroid ML	RF	education_level|gdm|maternal_bmi|maternal_height_(cm)|pevious_abortions_(n)|smoking|maternal_age_(y)|parity	maternal_bmi|pevious_abortions_(n)|maternal_height_(cm)|maternal_age_(y)|smoking|parity|gdm|education_level	education_level|gdm|smoking|pevious_abortions_(n)|maternal_bmi|maternal_height_(cm)	maternal_bmi|maternal_age_(y)|maternal_height_(cm)|pevious_abortions_(n)|parity|gdm|education_level|smoking	maternal_height_(cm)|maternal_bmi|parity|pevious_abortions_(n)|maternal_age_(y)|smoking|gdm|education_level
2	121	31	8	ros	212	0.768518519	0	0	0	0.774193548	-0.124352332	0.13383871	0	24	3	4	cohort_1	Non-fibroid ML	RF	education_level|gdm|maternal_height_(cm)|parity|pevious_abortions_(n)|smoking|maternal_age_(y)|maternal_bmi	maternal_bmi|smoking|maternal_age_(y)|maternal_height_(cm)|pevious_abortions_(n)|parity|gdm|education_level	education_level|pevious_abortions_(n)|smoking|parity|gdm|maternal_height_(cm)	maternal_bmi|maternal_age_(y)|maternal_height_(cm)|pevious_abortions_(n)|parity|education_level|gdm|smoking	maternal_height_(cm)|maternal_bmi|parity|pevious_abortions_(n)|maternal_age_(y)|smoking|gdm|education_level
3	122	30	8	ros	212	0.672839506	0.4	0.333333333	0.5	0.9	0.347826087	0.096310402	1	26	1	2	cohort_1	Non-fibroid ML	RF	education_level|gdm|maternal_age_(y)|maternal_height_(cm)|parity|pevious_abortions_(n)|smoking|maternal_bmi	maternal_bmi|pevious_abortions_(n)|maternal_height_(cm)|parity|maternal_age_(y)|smoking|gdm|education_level	education_level|parity|smoking|pevious_abortions_(n)|gdm|maternal_age_(y)|maternal_height_(cm)	maternal_bmi|maternal_height_(cm)|maternal_age_(y)|parity|pevious_abortions_(n)|gdm|education_level|smoking	maternal_height_(cm)|maternal_bmi|parity|pevious_abortions_(n)|maternal_age_(y)|smoking|gdm|education_level
4	122	30	8	ros	214	0.697115385	0.285714286	0.25	0.333333333	0.833333333	0.193548387	0.151706667	1	24	2	3	cohort_1	Non-fibroid ML	RF	education_level|gdm|parity|pevious_abortions_(n)|smoking|maternal_age_(y)|maternal_bmi|maternal_height_(cm)	maternal_bmi|maternal_height_(cm)|pevious_abortions_(n)|parity|maternal_age_(y)|smoking|gdm|education_level	education_level|gdm|pevious_abortions_(n)|parity|smoking	maternal_bmi|maternal_age_(y)|maternal_height_(cm)|pevious_abortions_(n)|parity|gdm|education_level|smoking	maternal_height_(cm)|maternal_bmi|parity|pevious_abortions_(n)|maternal_age_(y)|smoking|gdm|education_level
5	122	30	8	ros	214	0.860576923	0.285714286	0.25	0.333333333	0.833333333	0.193548387	0.096999986	1	24	2	3	cohort_1	Non-fibroid ML	RF	education_level|gdm|maternal_age_(y)|maternal_bmi|parity|pevious_abortions_(n)|smoking|maternal_height_(cm)	maternal_bmi|maternal_age_(y)|education_level|maternal_height_(cm)|parity|pevious_abortions_(n)|smoking|gdm	education_level|smoking|pevious_abortions_(n)|parity|gdm|maternal_bmi|maternal_age_(y)	maternal_bmi|maternal_age_(y)|maternal_height_(cm)|parity|pevious_abortions_(n)|education_level|gdm|smoking	maternal_height_(cm)|maternal_bmi|parity|pevious_abortions_(n)|maternal_age_(y)|smoking|gdm|education_level
1	121	31	8	SMOTENC	212	0.541666667	0	0	0	0.741935484	-0.148148148	0.159255645	0	23	4	4	cohort_1	Non-fibroid ML	RF	education_level|gdm|maternal_bmi|maternal_height_(cm)|pevious_abortions_(n)|smoking|maternal_age_(y)|parity	maternal_bmi|pevious_abortions_(n)|maternal_height_(cm)|maternal_age_(y)|smoking|parity|gdm|education_level	education_level|gdm|smoking|pevious_abortions_(n)|maternal_bmi|maternal_height_(cm)	maternal_bmi|maternal_age_(y)|maternal_height_(cm)|pevious_abortions_(n)|parity|gdm|education_level|smoking	maternal_height_(cm)|maternal_bmi|parity|pevious_abortions_(n)|maternal_age_(y)|smoking|gdm|education_level
2	121	31	8	SMOTENC	212	0.615740741	0	0	0	0.838709677	-0.054421769	0.135245161	0	26	1	4	cohort_1	Non-fibroid ML	RF	education_level|gdm|maternal_height_(cm)|parity|pevious_abortions_(n)|smoking|maternal_age_(y)|maternal_bmi	maternal_bmi|smoking|maternal_age_(y)|maternal_height_(cm)|pevious_abortions_(n)|parity|gdm|education_level	education_level|pevious_abortions_(n)|smoking|parity|gdm|maternal_height_(cm)	maternal_bmi|maternal_age_(y)|maternal_height_(cm)|pevious_abortions_(n)|parity|education_level|gdm|smoking	maternal_height_(cm)|maternal_bmi|parity|pevious_abortions_(n)|maternal_age_(y)|smoking|gdm|education_level
3	122	30	8	SMOTENC	212	0.808641975	0.285714286	0.333333333	0.25	0.833333333	0.193548387	0.090247441	1	24	3	2	cohort_1	Non-fibroid ML	RF	education_level|gdm|maternal_age_(y)|maternal_height_(cm)|parity|pevious_abortions_(n)|smoking|maternal_bmi	maternal_bmi|pevious_abortions_(n)|maternal_height_(cm)|parity|maternal_age_(y)|smoking|gdm|education_level	education_level|parity|smoking|pevious_abortions_(n)|gdm|maternal_age_(y)|maternal_height_(cm)	maternal_bmi|maternal_height_(cm)|maternal_age_(y)|parity|pevious_abortions_(n)|gdm|education_level|smoking	maternal_height_(cm)|maternal_bmi|parity|pevious_abortions_(n)|maternal_age_(y)|smoking|gdm|education_level
4	122	30	8	SMOTENC	214	0.740384615	0.25	0.25	0.25	0.8	0.134615385	0.14648	1	23	3	3	cohort_1	Non-fibroid ML	RF	education_level|gdm|parity|pevious_abortions_(n)|smoking|maternal_age_(y)|maternal_bmi|maternal_height_(cm)	maternal_bmi|maternal_height_(cm)|pevious_abortions_(n)|parity|maternal_age_(y)|smoking|gdm|education_level	education_level|gdm|pevious_abortions_(n)|parity|smoking	maternal_bmi|maternal_age_(y)|maternal_height_(cm)|pevious_abortions_(n)|parity|gdm|education_level|smoking	maternal_height_(cm)|maternal_bmi|parity|pevious_abortions_(n)|maternal_age_(y)|smoking|gdm|education_level
5	122	30	8	SMOTENC	214	0.942307692	0.285714286	0.25	0.333333333	0.833333333	0.193548387	0.093749418	1	24	2	3	cohort_1	Non-fibroid ML	RF	education_level|gdm|maternal_age_(y)|maternal_bmi|parity|pevious_abortions_(n)|smoking|maternal_height_(cm)	maternal_bmi|maternal_age_(y)|education_level|maternal_height_(cm)|parity|pevious_abortions_(n)|smoking|gdm	education_level|smoking|pevious_abortions_(n)|parity|gdm|maternal_bmi|maternal_age_(y)	maternal_bmi|maternal_age_(y)|maternal_height_(cm)|parity|pevious_abortions_(n)|education_level|gdm|smoking	maternal_height_(cm)|maternal_bmi|parity|pevious_abortions_(n)|maternal_age_(y)|smoking|gdm|education_level
1	121	31	8	none	121	0.657407407	0	0	0	0.870967742	0	0.127178543	0	27	0	4	cohort_1	Non-fibroid ML	LightGBM	education_level|gdm|maternal_bmi|maternal_height_(cm)|pevious_abortions_(n)|smoking|maternal_age_(y)|parity	maternal_bmi|pevious_abortions_(n)|maternal_height_(cm)|maternal_age_(y)|smoking|parity|gdm|education_level	education_level|gdm|smoking|pevious_abortions_(n)|maternal_bmi|maternal_height_(cm)	maternal_bmi|maternal_age_(y)|maternal_height_(cm)|pevious_abortions_(n)|parity|gdm|education_level|smoking	maternal_height_(cm)|maternal_bmi|parity|pevious_abortions_(n)|maternal_age_(y)|smoking|gdm|education_level
2	121	31	8	none	121	0.703703704	0	0	0	0.870967742	0	0.115282965	0	27	0	4	cohort_1	Non-fibroid ML	LightGBM	education_level|gdm|maternal_height_(cm)|parity|pevious_abortions_(n)|smoking|maternal_age_(y)|maternal_bmi	maternal_bmi|smoking|maternal_age_(y)|maternal_height_(cm)|pevious_abortions_(n)|parity|gdm|education_level	education_level|pevious_abortions_(n)|smoking|parity|gdm|maternal_height_(cm)	maternal_bmi|maternal_age_(y)|maternal_height_(cm)|pevious_abortions_(n)|parity|education_level|gdm|smoking	maternal_height_(cm)|maternal_bmi|parity|pevious_abortions_(n)|maternal_age_(y)|smoking|gdm|education_level
3	122	30	8	none	122	0.839506173	0.333333333	0.333333333	0.333333333	0.866666667	0.259259259	0.084616642	1	25	2	2	cohort_1	Non-fibroid ML	LightGBM	education_level|gdm|maternal_age_(y)|maternal_height_(cm)|parity|pevious_abortions_(n)|smoking|maternal_bmi	maternal_bmi|pevious_abortions_(n)|maternal_height_(cm)|parity|maternal_age_(y)|smoking|gdm|education_level	education_level|parity|smoking|pevious_abortions_(n)|gdm|maternal_age_(y)|maternal_height_(cm)	maternal_bmi|maternal_height_(cm)|maternal_age_(y)|parity|pevious_abortions_(n)|gdm|education_level|smoking	maternal_height_(cm)|maternal_bmi|parity|pevious_abortions_(n)|maternal_age_(y)|smoking|gdm|education_level
4	122	30	8	none	122	0.730769231	0.5	0.5	0.5	0.866666667	0.423076923	0.11123846	2	24	2	2	cohort_1	Non-fibroid ML	LightGBM	education_level|gdm|parity|pevious_abortions_(n)|smoking|maternal_age_(y)|maternal_bmi|maternal_height_(cm)	maternal_bmi|maternal_height_(cm)|pevious_abortions_(n)|parity|maternal_age_(y)|smoking|gdm|education_level	education_level|gdm|pevious_abortions_(n)|parity|smoking	maternal_bmi|maternal_age_(y)|maternal_height_(cm)|pevious_abortions_(n)|parity|gdm|education_level|smoking	maternal_height_(cm)|maternal_bmi|parity|pevious_abortions_(n)|maternal_age_(y)|smoking|gdm|education_level
5	122	30	8	none	122	0.788461538	0	0	0	0.8	-0.097560976	0.138191655	0	24	2	4	cohort_1	Non-fibroid ML	LightGBM	education_level|gdm|maternal_age_(y)|maternal_bmi|parity|pevious_abortions_(n)|smoking|maternal_height_(cm)	maternal_bmi|maternal_age_(y)|education_level|maternal_height_(cm)|parity|pevious_abortions_(n)|smoking|gdm	education_level|smoking|pevious_abortions_(n)|parity|gdm|maternal_bmi|maternal_age_(y)	maternal_bmi|maternal_age_(y)|maternal_height_(cm)|parity|pevious_abortions_(n)|education_level|gdm|smoking	maternal_height_(cm)|maternal_bmi|parity|pevious_abortions_(n)|maternal_age_(y)|smoking|gdm|education_level
1	121	31	8	ros	212	0.666666667	0	0	0	0.806451613	-0.094117647	0.138796984	0	25	2	4	cohort_1	Non-fibroid ML	LightGBM	education_level|gdm|maternal_bmi|maternal_height_(cm)|pevious_abortions_(n)|smoking|maternal_age_(y)|parity	maternal_bmi|pevious_abortions_(n)|maternal_height_(cm)|maternal_age_(y)|smoking|parity|gdm|education_level	education_level|gdm|smoking|pevious_abortions_(n)|maternal_bmi|maternal_height_(cm)	maternal_bmi|maternal_age_(y)|maternal_height_(cm)|pevious_abortions_(n)|parity|gdm|education_level|smoking	maternal_height_(cm)|maternal_bmi|parity|pevious_abortions_(n)|maternal_age_(y)|smoking|gdm|education_level
2	121	31	8	ros	212	0.740740741	0.25	0.25	0.25	0.806451613	0.138888889	0.129319429	1	24	3	3	cohort_1	Non-fibroid ML	LightGBM	education_level|gdm|maternal_height_(cm)|parity|pevious_abortions_(n)|smoking|maternal_age_(y)|maternal_bmi	maternal_bmi|smoking|maternal_age_(y)|maternal_height_(cm)|pevious_abortions_(n)|parity|gdm|education_level	education_level|pevious_abortions_(n)|smoking|parity|gdm|maternal_height_(cm)	maternal_bmi|maternal_age_(y)|maternal_height_(cm)|pevious_abortions_(n)|parity|education_level|gdm|smoking	maternal_height_(cm)|maternal_bmi|parity|pevious_abortions_(n)|maternal_age_(y)|smoking|gdm|education_level
3	122	30	8	ros	212	0.790123457	0.25	0.333333333	0.2	0.8	0.142857143	0.15085735	1	23	4	2	cohort_1	Non-fibroid ML	LightGBM	education_level|gdm|maternal_age_(y)|maternal_height_(cm)|parity|pevious_abortions_(n)|smoking|maternal_bmi	maternal_bmi|pevious_abortions_(n)|maternal_height_(cm)|parity|maternal_age_(y)|smoking|gdm|education_level	education_level|parity|smoking|pevious_abortions_(n)|gdm|maternal_age_(y)|maternal_height_(cm)	maternal_bmi|maternal_height_(cm)|maternal_age_(y)|parity|pevious_abortions_(n)|gdm|education_level|smoking	maternal_height_(cm)|maternal_bmi|parity|pevious_abortions_(n)|maternal_age_(y)|smoking|gdm|education_level
4	122	30	8	ros	214	0.634615385	0.285714286	0.25	0.333333333	0.833333333	0.193548387	0.155030952	1	24	2	3	cohort_1	Non-fibroid ML	LightGBM	education_level|gdm|parity|pevious_abortions_(n)|smoking|maternal_age_(y)|maternal_bmi|maternal_height_(cm)	maternal_bmi|maternal_height_(cm)|pevious_abortions_(n)|parity|maternal_age_(y)|smoking|gdm|education_level	education_level|gdm|pevious_abortions_(n)|parity|smoking	maternal_bmi|maternal_age_(y)|maternal_height_(cm)|pevious_abortions_(n)|parity|gdm|education_level|smoking	maternal_height_(cm)|maternal_bmi|parity|pevious_abortions_(n)|maternal_age_(y)|smoking|gdm|education_level
5	122	30	8	ros	214	0.788461538	0.25	0.25	0.25	0.8	0.134615385	0.140867913	1	23	3	3	cohort_1	Non-fibroid ML	LightGBM	education_level|gdm|maternal_age_(y)|maternal_bmi|parity|pevious_abortions_(n)|smoking|maternal_height_(cm)	maternal_bmi|maternal_age_(y)|education_level|maternal_height_(cm)|parity|pevious_abortions_(n)|smoking|gdm	education_level|smoking|pevious_abortions_(n)|parity|gdm|maternal_bmi|maternal_age_(y)	maternal_bmi|maternal_age_(y)|maternal_height_(cm)|parity|pevious_abortions_(n)|education_level|gdm|smoking	maternal_height_(cm)|maternal_bmi|parity|pevious_abortions_(n)|maternal_age_(y)|smoking|gdm|education_level
1	121	31	8	SMOTENC	212	0.537037037	0	0	0	0.709677419	-0.167364017	0.214889419	0	22	5	4	cohort_1	Non-fibroid ML	LightGBM	education_level|gdm|maternal_bmi|maternal_height_(cm)|pevious_abortions_(n)|smoking|maternal_age_(y)|parity	maternal_bmi|pevious_abortions_(n)|maternal_height_(cm)|maternal_age_(y)|smoking|parity|gdm|education_level	education_level|gdm|smoking|pevious_abortions_(n)|maternal_bmi|maternal_height_(cm)	maternal_bmi|maternal_age_(y)|maternal_height_(cm)|pevious_abortions_(n)|parity|gdm|education_level|smoking	maternal_height_(cm)|maternal_bmi|parity|pevious_abortions_(n)|maternal_age_(y)|smoking|gdm|education_level
2	121	31	8	SMOTENC	212	0.75	0.222222222	0.25	0.2	0.774193548	0.092050209	0.133333675	1	23	4	3	cohort_1	Non-fibroid ML	LightGBM	education_level|gdm|maternal_height_(cm)|parity|pevious_abortions_(n)|smoking|maternal_age_(y)|maternal_bmi	maternal_bmi|smoking|maternal_age_(y)|maternal_height_(cm)|pevious_abortions_(n)|parity|gdm|education_level	education_level|pevious_abortions_(n)|smoking|parity|gdm|maternal_height_(cm)	maternal_bmi|maternal_age_(y)|maternal_height_(cm)|pevious_abortions_(n)|parity|education_level|gdm|smoking	maternal_height_(cm)|maternal_bmi|parity|pevious_abortions_(n)|maternal_age_(y)|smoking|gdm|education_level
3	122	30	8	SMOTENC	212	0.679012346	0.25	0.333333333	0.2	0.8	0.142857143	0.122428349	1	23	4	2	cohort_1	Non-fibroid ML	LightGBM	education_level|gdm|maternal_age_(y)|maternal_height_(cm)|parity|pevious_abortions_(n)|smoking|maternal_bmi	maternal_bmi|pevious_abortions_(n)|maternal_height_(cm)|parity|maternal_age_(y)|smoking|gdm|education_level	education_level|parity|smoking|pevious_abortions_(n)|gdm|maternal_age_(y)|maternal_height_(cm)	maternal_bmi|maternal_height_(cm)|maternal_age_(y)|parity|pevious_abortions_(n)|gdm|education_level|smoking	maternal_height_(cm)|maternal_bmi|parity|pevious_abortions_(n)|maternal_age_(y)|smoking|gdm|education_level
4	122	30	8	SMOTENC	214	0.759615385	0.25	0.25	0.25	0.8	0.134615385	0.157924372	1	23	3	3	cohort_1	Non-fibroid ML	LightGBM	education_level|gdm|parity|pevious_abortions_(n)|smoking|maternal_age_(y)|maternal_bmi|maternal_height_(cm)	maternal_bmi|maternal_height_(cm)|pevious_abortions_(n)|parity|maternal_age_(y)|smoking|gdm|education_level	education_level|gdm|pevious_abortions_(n)|parity|smoking	maternal_bmi|maternal_age_(y)|maternal_height_(cm)|pevious_abortions_(n)|parity|gdm|education_level|smoking	maternal_height_(cm)|maternal_bmi|parity|pevious_abortions_(n)|maternal_age_(y)|smoking|gdm|education_level
5	122	30	8	SMOTENC	214	0.865384615	0.5	0.5	0.5	0.866666667	0.423076923	0.122398979	2	24	2	2	cohort_1	Non-fibroid ML	LightGBM	education_level|gdm|maternal_age_(y)|maternal_bmi|parity|pevious_abortions_(n)|smoking|maternal_height_(cm)	maternal_bmi|maternal_age_(y)|education_level|maternal_height_(cm)|parity|pevious_abortions_(n)|smoking|gdm	education_level|smoking|pevious_abortions_(n)|parity|gdm|maternal_bmi|maternal_age_(y)	maternal_bmi|maternal_age_(y)|maternal_height_(cm)|parity|pevious_abortions_(n)|education_level|gdm|smoking	maternal_height_(cm)|maternal_bmi|parity|pevious_abortions_(n)|maternal_age_(y)|smoking|gdm|education_level
1	40	10	11	none	40	0.619047619	0.4	0.333333333	0.5	0.7	0.210526316	0.242392171	1	6	1	2	cohort_2	Full fibroid-feature ML	LR	gdm|maternal_age_(y)|maternal_height_(cm)|max_fibroid_diameter_(cm)|parity|pevious_abortions_(n)|education_level|fibroid_type|smoking|fibroid_anatomical_location|maternal_bmi	has_fibroid_data|maternal_age_(y)|education_level|maternal_height_(cm)|maternal_bmi|pevious_abortions_(n)|max_fibroid_diameter_(cm)|smoking|parity|gdm	maternal_age_(y)|maternal_height_(cm)|fibroid_type|gdm|pevious_abortions_(n)|parity|smoking|max_fibroid_diameter_(cm)	maternal_age_(y)|maternal_height_(cm)|maternal_bmi|max_fibroid_diameter_(cm)|fibroid_anatomical_location|fibroid_type|parity|pevious_abortions_(n)|gdm|education_level	max_fibroid_diameter_(cm)|maternal_height_(cm)|pevious_abortions_(n)|parity|maternal_age_(y)|smoking|fibroid_type|gdm|fibroid_anatomical_location|education_level
2	40	10	10	none	40	0.523809524	0	0	0	0.5	-0.315789474	0.25617475	0	5	2	3	cohort_2	Full fibroid-feature ML	LR	fibroid_type|gdm|maternal_age_(y)|max_fibroid_diameter_(cm)|parity|maternal_bmi|maternal_height_(cm)|pevious_abortions_(n)|smoking|fibroid_anatomical_location	has_fibroid_data|maternal_age_(y)|maternal_height_(cm)|fibroid_type|maternal_bmi|max_fibroid_diameter_(cm)|pevious_abortions_(n)|parity|smoking|gdm	smoking|parity|maternal_age_(y)|fibroid_type|gdm|max_fibroid_diameter_(cm)	maternal_age_(y)|maternal_bmi|max_fibroid_diameter_(cm)|maternal_height_(cm)|fibroid_anatomical_location|pevious_abortions_(n)|parity|fibroid_type|gdm|education_level	max_fibroid_diameter_(cm)|maternal_height_(cm)|maternal_bmi|parity|maternal_age_(y)|pevious_abortions_(n)|smoking|gdm|fibroid_anatomical_location|fibroid_type
3	40	10	11	none	40	0.476190476	0	0	0	0.6	-0.176470588	0.254817902	0	6	1	3	cohort_2	Full fibroid-feature ML	LR	gdm|maternal_age_(y)|maternal_bmi|maternal_height_(cm)|parity|education_level|fibroid_type|max_fibroid_diameter_(cm)|pevious_abortions_(n)|smoking|fibroid_anatomical_location	max_fibroid_diameter_(cm)|maternal_age_(y)|parity|maternal_height_(cm)|gdm|smoking|has_fibroid_data|education_level|maternal_bmi|pevious_abortions_(n)	maternal_age_(y)|fibroid_type|maternal_bmi|maternal_height_(cm)|gdm|parity|smoking|fibroid_anatomical_location	maternal_age_(y)|maternal_height_(cm)|max_fibroid_diameter_(cm)|fibroid_anatomical_location|maternal_bmi|fibroid_type|pevious_abortions_(n)|parity|gdm|education_level	max_fibroid_diameter_(cm)|maternal_height_(cm)|maternal_bmi|parity|maternal_age_(y)|pevious_abortions_(n)|smoking|gdm|education_level|fibroid_type
4	40	10	10	none	40	0.523809524	0.285714286	0.333333333	0.25	0.5	-0.086956522	0.236149367	1	4	3	2	cohort_2	Full fibroid-feature ML	LR	fibroid_type|gdm|maternal_age_(y)|maternal_bmi|maternal_height_(cm)|max_fibroid_diameter_(cm)|education_level|fibroid_anatomical_location|parity|pevious_abortions_(n)	maternal_age_(y)|has_fibroid_data|maternal_height_(cm)|parity|gdm|fibroid_type|education_level|maternal_bmi|max_fibroid_diameter_(cm)|pevious_abortions_(n)	maternal_age_(y)|maternal_height_(cm)|gdm|fibroid_type|maternal_bmi|max_fibroid_diameter_(cm)|fibroid_anatomical_location	maternal_age_(y)|max_fibroid_diameter_(cm)|maternal_height_(cm)|maternal_bmi|fibroid_anatomical_location|pevious_abortions_(n)|parity|fibroid_type|gdm|education_level	max_fibroid_diameter_(cm)|maternal_height_(cm)|maternal_bmi|parity|smoking|maternal_age_(y)|fibroid_type|gdm|fibroid_anatomical_location|education_level
5	40	10	10	none	40	0.238095238	0	0	0	0.5	-0.315789474	0.298585136	0	5	2	3	cohort_2	Full fibroid-feature ML	LR	fibroid_type|gdm|maternal_age_(y)|max_fibroid_diameter_(cm)|pevious_abortions_(n)|maternal_bmi|maternal_height_(cm)|parity|smoking|fibroid_anatomical_location	fibroid_type|parity|maternal_age_(y)|has_fibroid_data|max_fibroid_diameter_(cm)|gdm|pevious_abortions_(n)|smoking|maternal_bmi|maternal_height_(cm)	maternal_age_(y)|gdm|max_fibroid_diameter_(cm)|fibroid_type|pevious_abortions_(n)|fibroid_anatomical_location	maternal_age_(y)|max_fibroid_diameter_(cm)|maternal_bmi|maternal_height_(cm)|fibroid_anatomical_location|pevious_abortions_(n)|gdm|parity|fibroid_type|smoking	max_fibroid_diameter_(cm)|maternal_height_(cm)|maternal_bmi|parity|maternal_age_(y)|pevious_abortions_(n)|smoking|gdm|education_level|fibroid_type
1	40	10	11	ros	56	0.761904762	0.571428571	0.666666667	0.5	0.7	0.347826087	0.237705773	2	5	2	1	cohort_2	Full fibroid-feature ML	LR	gdm|maternal_age_(y)|maternal_height_(cm)|max_fibroid_diameter_(cm)|parity|pevious_abortions_(n)|education_level|fibroid_type|smoking|fibroid_anatomical_location|maternal_bmi	has_fibroid_data|maternal_age_(y)|education_level|maternal_height_(cm)|maternal_bmi|pevious_abortions_(n)|max_fibroid_diameter_(cm)|smoking|parity|gdm	maternal_age_(y)|maternal_height_(cm)|fibroid_type|gdm|pevious_abortions_(n)|parity|smoking|max_fibroid_diameter_(cm)	maternal_age_(y)|maternal_height_(cm)|maternal_bmi|max_fibroid_diameter_(cm)|fibroid_anatomical_location|fibroid_type|parity|pevious_abortions_(n)|gdm|education_level	max_fibroid_diameter_(cm)|maternal_height_(cm)|pevious_abortions_(n)|parity|maternal_age_(y)|smoking|fibroid_type|gdm|fibroid_anatomical_location|education_level
2	40	10	10	ros	56	0.523809524	0.285714286	0.333333333	0.25	0.5	-0.086956522	0.243742385	1	4	3	2	cohort_2	Full fibroid-feature ML	LR	fibroid_type|gdm|maternal_age_(y)|max_fibroid_diameter_(cm)|parity|maternal_bmi|maternal_height_(cm)|pevious_abortions_(n)|smoking|fibroid_anatomical_location	has_fibroid_data|maternal_age_(y)|maternal_height_(cm)|fibroid_type|maternal_bmi|max_fibroid_diameter_(cm)|pevious_abortions_(n)|parity|smoking|gdm	smoking|parity|maternal_age_(y)|fibroid_type|gdm|max_fibroid_diameter_(cm)	maternal_age_(y)|maternal_bmi|max_fibroid_diameter_(cm)|maternal_height_(cm)|fibroid_anatomical_location|pevious_abortions_(n)|parity|fibroid_type|gdm|education_level	max_fibroid_diameter_(cm)|maternal_height_(cm)|maternal_bmi|parity|maternal_age_(y)|pevious_abortions_(n)|smoking|gdm|fibroid_anatomical_location|fibroid_type
3	40	10	11	ros	56	0.333333333	0.25	0.333333333	0.2	0.4	-0.2	0.331527393	1	3	4	2	cohort_2	Full fibroid-feature ML	LR	gdm|maternal_age_(y)|maternal_bmi|maternal_height_(cm)|parity|education_level|fibroid_type|max_fibroid_diameter_(cm)|pevious_abortions_(n)|smoking|fibroid_anatomical_location	max_fibroid_diameter_(cm)|maternal_age_(y)|parity|maternal_height_(cm)|gdm|smoking|has_fibroid_data|education_level|maternal_bmi|pevious_abortions_(n)	maternal_age_(y)|fibroid_type|maternal_bmi|maternal_height_(cm)|gdm|parity|smoking|fibroid_anatomical_location	maternal_age_(y)|maternal_height_(cm)|max_fibroid_diameter_(cm)|fibroid_anatomical_location|maternal_bmi|fibroid_type|pevious_abortions_(n)|parity|gdm|education_level	max_fibroid_diameter_(cm)|maternal_height_(cm)|maternal_bmi|parity|maternal_age_(y)|pevious_abortions_(n)|smoking|gdm|education_level|fibroid_type
4	40	10	10	ros	56	0.428571429	0.25	0.333333333	0.2	0.4	-0.2	0.374024484	1	3	4	2	cohort_2	Full fibroid-feature ML	LR	fibroid_type|gdm|maternal_age_(y)|maternal_bmi|maternal_height_(cm)|max_fibroid_diameter_(cm)|education_level|fibroid_anatomical_location|parity|pevious_abortions_(n)	maternal_age_(y)|has_fibroid_data|maternal_height_(cm)|parity|gdm|fibroid_type|education_level|maternal_bmi|max_fibroid_diameter_(cm)|pevious_abortions_(n)	maternal_age_(y)|maternal_height_(cm)|gdm|fibroid_type|maternal_bmi|max_fibroid_diameter_(cm)|fibroid_anatomical_location	maternal_age_(y)|max_fibroid_diameter_(cm)|maternal_height_(cm)|maternal_bmi|fibroid_anatomical_location|pevious_abortions_(n)|parity|fibroid_type|gdm|education_level	max_fibroid_diameter_(cm)|maternal_height_(cm)|maternal_bmi|parity|smoking|maternal_age_(y)|fibroid_type|gdm|fibroid_anatomical_location|education_level
5	40	10	10	ros	56	0.523809524	0.333333333	0.333333333	0.333333333	0.6	0.047619048	0.286654162	1	5	2	2	cohort_2	Full fibroid-feature ML	LR	fibroid_type|gdm|maternal_age_(y)|max_fibroid_diameter_(cm)|pevious_abortions_(n)|maternal_bmi|maternal_height_(cm)|parity|smoking|fibroid_anatomical_location	fibroid_type|parity|maternal_age_(y)|has_fibroid_data|max_fibroid_diameter_(cm)|gdm|pevious_abortions_(n)|smoking|maternal_bmi|maternal_height_(cm)	maternal_age_(y)|gdm|max_fibroid_diameter_(cm)|fibroid_type|pevious_abortions_(n)|fibroid_anatomical_location	maternal_age_(y)|max_fibroid_diameter_(cm)|maternal_bmi|maternal_height_(cm)|fibroid_anatomical_location|pevious_abortions_(n)|gdm|parity|fibroid_type|smoking	max_fibroid_diameter_(cm)|maternal_height_(cm)|maternal_bmi|parity|maternal_age_(y)|pevious_abortions_(n)|smoking|gdm|education_level|fibroid_type
1	40	10	11	SMOTENC	56	0.619047619	0.571428571	0.666666667	0.5	0.7	0.347826087	0.240440155	2	5	2	1	cohort_2	Full fibroid-feature ML	LR	gdm|maternal_age_(y)|maternal_height_(cm)|max_fibroid_diameter_(cm)|parity|pevious_abortions_(n)|education_level|fibroid_type|smoking|fibroid_anatomical_location|maternal_bmi	has_fibroid_data|maternal_age_(y)|education_level|maternal_height_(cm)|maternal_bmi|pevious_abortions_(n)|max_fibroid_diameter_(cm)|smoking|parity|gdm	maternal_age_(y)|maternal_height_(cm)|fibroid_type|gdm|pevious_abortions_(n)|parity|smoking|max_fibroid_diameter_(cm)	maternal_age_(y)|maternal_height_(cm)|maternal_bmi|max_fibroid_diameter_(cm)|fibroid_anatomical_location|fibroid_type|parity|pevious_abortions_(n)|gdm|education_level	max_fibroid_diameter_(cm)|maternal_height_(cm)|pevious_abortions_(n)|parity|maternal_age_(y)|smoking|fibroid_type|gdm|fibroid_anatomical_location|education_level
2	40	10	10	SMOTENC	56	0.523809524	0.333333333	0.333333333	0.333333333	0.6	0.047619048	0.291860551	1	5	2	2	cohort_2	Full fibroid-feature ML	LR	fibroid_type|gdm|maternal_age_(y)|max_fibroid_diameter_(cm)|parity|maternal_bmi|maternal_height_(cm)|pevious_abortions_(n)|smoking|fibroid_anatomical_location	has_fibroid_data|maternal_age_(y)|maternal_height_(cm)|fibroid_type|maternal_bmi|max_fibroid_diameter_(cm)|pevious_abortions_(n)|parity|smoking|gdm	smoking|parity|maternal_age_(y)|fibroid_type|gdm|max_fibroid_diameter_(cm)	maternal_age_(y)|maternal_bmi|max_fibroid_diameter_(cm)|maternal_height_(cm)|fibroid_anatomical_location|pevious_abortions_(n)|parity|fibroid_type|gdm|education_level	max_fibroid_diameter_(cm)|maternal_height_(cm)|maternal_bmi|parity|maternal_age_(y)|pevious_abortions_(n)|smoking|gdm|fibroid_anatomical_location|fibroid_type
3	40	10	11	SMOTENC	56	0.476190476	0.25	0.333333333	0.2	0.4	-0.2	0.347169496	1	3	4	2	cohort_2	Full fibroid-feature ML	LR	gdm|maternal_age_(y)|maternal_bmi|maternal_height_(cm)|parity|education_level|fibroid_type|max_fibroid_diameter_(cm)|pevious_abortions_(n)|smoking|fibroid_anatomical_location	max_fibroid_diameter_(cm)|maternal_age_(y)|parity|maternal_height_(cm)|gdm|smoking|has_fibroid_data|education_level|maternal_bmi|pevious_abortions_(n)	maternal_age_(y)|fibroid_type|maternal_bmi|maternal_height_(cm)|gdm|parity|smoking|fibroid_anatomical_location	maternal_age_(y)|maternal_height_(cm)|max_fibroid_diameter_(cm)|fibroid_anatomical_location|maternal_bmi|fibroid_type|pevious_abortions_(n)|parity|gdm|education_level	max_fibroid_diameter_(cm)|maternal_height_(cm)|maternal_bmi|parity|maternal_age_(y)|pevious_abortions_(n)|smoking|gdm|education_level|fibroid_type
4	40	10	10	SMOTENC	56	0.476190476	0.6	1	0.428571429	0.6	0.310344828	0.320359725	3	3	4	0	cohort_2	Full fibroid-feature ML	LR	fibroid_type|gdm|maternal_age_(y)|maternal_bmi|maternal_height_(cm)|max_fibroid_diameter_(cm)|education_level|fibroid_anatomical_location|parity|pevious_abortions_(n)	maternal_age_(y)|has_fibroid_data|maternal_height_(cm)|parity|gdm|fibroid_type|education_level|maternal_bmi|max_fibroid_diameter_(cm)|pevious_abortions_(n)	maternal_age_(y)|maternal_height_(cm)|gdm|fibroid_type|maternal_bmi|max_fibroid_diameter_(cm)|fibroid_anatomical_location	maternal_age_(y)|max_fibroid_diameter_(cm)|maternal_height_(cm)|maternal_bmi|fibroid_anatomical_location|pevious_abortions_(n)|parity|fibroid_type|gdm|education_level	max_fibroid_diameter_(cm)|maternal_height_(cm)|maternal_bmi|parity|smoking|maternal_age_(y)|fibroid_type|gdm|fibroid_anatomical_location|education_level
5	40	10	10	SMOTENC	56	0.523809524	0	0	0	0.5	-0.315789474	0.310151168	0	5	2	3	cohort_2	Full fibroid-feature ML	LR	fibroid_type|gdm|maternal_age_(y)|max_fibroid_diameter_(cm)|pevious_abortions_(n)|maternal_bmi|maternal_height_(cm)|parity|smoking|fibroid_anatomical_location	fibroid_type|parity|maternal_age_(y)|has_fibroid_data|max_fibroid_diameter_(cm)|gdm|pevious_abortions_(n)|smoking|maternal_bmi|maternal_height_(cm)	maternal_age_(y)|gdm|max_fibroid_diameter_(cm)|fibroid_type|pevious_abortions_(n)|fibroid_anatomical_location	maternal_age_(y)|max_fibroid_diameter_(cm)|maternal_bmi|maternal_height_(cm)|fibroid_anatomical_location|pevious_abortions_(n)|gdm|parity|fibroid_type|smoking	max_fibroid_diameter_(cm)|maternal_height_(cm)|maternal_bmi|parity|maternal_age_(y)|pevious_abortions_(n)|smoking|gdm|education_level|fibroid_type
1	40	10	11	none	40	0.714285714	0.666666667	0.666666667	0.666666667	0.8	0.523809524	0.19532	2	6	1	1	cohort_2	Full fibroid-feature ML	RF	gdm|maternal_age_(y)|maternal_height_(cm)|max_fibroid_diameter_(cm)|parity|pevious_abortions_(n)|education_level|fibroid_type|smoking|fibroid_anatomical_location|maternal_bmi	has_fibroid_data|maternal_age_(y)|education_level|maternal_height_(cm)|maternal_bmi|pevious_abortions_(n)|max_fibroid_diameter_(cm)|smoking|parity|gdm	maternal_age_(y)|maternal_height_(cm)|fibroid_type|gdm|pevious_abortions_(n)|parity|smoking|max_fibroid_diameter_(cm)	maternal_age_(y)|maternal_height_(cm)|maternal_bmi|max_fibroid_diameter_(cm)|fibroid_anatomical_location|fibroid_type|parity|pevious_abortions_(n)|gdm|education_level	max_fibroid_diameter_(cm)|maternal_height_(cm)|pevious_abortions_(n)|parity|maternal_age_(y)|smoking|fibroid_type|gdm|fibroid_anatomical_location|education_level
2	40	10	10	none	40	0.452380952	0	0	0	0.7	0	0.21474	0	7	0	3	cohort_2	Full fibroid-feature ML	RF	fibroid_type|gdm|maternal_age_(y)|max_fibroid_diameter_(cm)|parity|maternal_bmi|maternal_height_(cm)|pevious_abortions_(n)|smoking|fibroid_anatomical_location	has_fibroid_data|maternal_age_(y)|maternal_height_(cm)|fibroid_type|maternal_bmi|max_fibroid_diameter_(cm)|pevious_abortions_(n)|parity|smoking|gdm	smoking|parity|maternal_age_(y)|fibroid_type|gdm|max_fibroid_diameter_(cm)	maternal_age_(y)|maternal_bmi|max_fibroid_diameter_(cm)|maternal_height_(cm)|fibroid_anatomical_location|pevious_abortions_(n)|parity|fibroid_type|gdm|education_level	max_fibroid_diameter_(cm)|maternal_height_(cm)|maternal_bmi|parity|maternal_age_(y)|pevious_abortions_(n)|smoking|gdm|fibroid_anatomical_location|fibroid_type
3	40	10	11	none	40	0.428571429	0	0	0	0.5	-0.315789474	0.24286	0	5	2	3	cohort_2	Full fibroid-feature ML	RF	gdm|maternal_age_(y)|maternal_bmi|maternal_height_(cm)|parity|education_level|fibroid_type|max_fibroid_diameter_(cm)|pevious_abortions_(n)|smoking|fibroid_anatomical_location	max_fibroid_diameter_(cm)|maternal_age_(y)|parity|maternal_height_(cm)|gdm|smoking|has_fibroid_data|education_level|maternal_bmi|pevious_abortions_(n)	maternal_age_(y)|fibroid_type|maternal_bmi|maternal_height_(cm)|gdm|parity|smoking|fibroid_anatomical_location	maternal_age_(y)|maternal_height_(cm)|max_fibroid_diameter_(cm)|fibroid_anatomical_location|maternal_bmi|fibroid_type|pevious_abortions_(n)|parity|gdm|education_level	max_fibroid_diameter_(cm)|maternal_height_(cm)|maternal_bmi|parity|maternal_age_(y)|pevious_abortions_(n)|smoking|gdm|education_level|fibroid_type
4	40	10	10	none	40	0.571428571	0	0	0	0.7	0	0.21719	0	7	0	3	cohort_2	Full fibroid-feature ML	RF	fibroid_type|gdm|maternal_age_(y)|maternal_bmi|maternal_height_(cm)|max_fibroid_diameter_(cm)|education_level|fibroid_anatomical_location|parity|pevious_abortions_(n)	maternal_age_(y)|has_fibroid_data|maternal_height_(cm)|parity|gdm|fibroid_type|education_level|maternal_bmi|max_fibroid_diameter_(cm)|pevious_abortions_(n)	maternal_age_(y)|maternal_height_(cm)|gdm|fibroid_type|maternal_bmi|max_fibroid_diameter_(cm)|fibroid_anatomical_location	maternal_age_(y)|max_fibroid_diameter_(cm)|maternal_height_(cm)|maternal_bmi|fibroid_anatomical_location|pevious_abortions_(n)|parity|fibroid_type|gdm|education_level	max_fibroid_diameter_(cm)|maternal_height_(cm)|maternal_bmi|parity|smoking|maternal_age_(y)|fibroid_type|gdm|fibroid_anatomical_location|education_level
5	40	10	10	none	40	0.571428571	0	0	0	0.7	0	0.21297	0	7	0	3	cohort_2	Full fibroid-feature ML	RF	fibroid_type|gdm|maternal_age_(y)|max_fibroid_diameter_(cm)|pevious_abortions_(n)|maternal_bmi|maternal_height_(cm)|parity|smoking|fibroid_anatomical_location	fibroid_type|parity|maternal_age_(y)|has_fibroid_data|max_fibroid_diameter_(cm)|gdm|pevious_abortions_(n)|smoking|maternal_bmi|maternal_height_(cm)	maternal_age_(y)|gdm|max_fibroid_diameter_(cm)|fibroid_type|pevious_abortions_(n)|fibroid_anatomical_location	maternal_age_(y)|max_fibroid_diameter_(cm)|maternal_bmi|maternal_height_(cm)|fibroid_anatomical_location|pevious_abortions_(n)|gdm|parity|fibroid_type|smoking	max_fibroid_diameter_(cm)|maternal_height_(cm)|maternal_bmi|parity|maternal_age_(y)|pevious_abortions_(n)|smoking|gdm|education_level|fibroid_type
1	40	10	11	ros	56	0.571428571	0.333333333	0.333333333	0.333333333	0.6	0.047619048	0.24202	1	5	2	2	cohort_2	Full fibroid-feature ML	RF	gdm|maternal_age_(y)|maternal_height_(cm)|max_fibroid_diameter_(cm)|parity|pevious_abortions_(n)|education_level|fibroid_type|smoking|fibroid_anatomical_location|maternal_bmi	has_fibroid_data|maternal_age_(y)|education_level|maternal_height_(cm)|maternal_bmi|pevious_abortions_(n)|max_fibroid_diameter_(cm)|smoking|parity|gdm	maternal_age_(y)|maternal_height_(cm)|fibroid_type|gdm|pevious_abortions_(n)|parity|smoking|max_fibroid_diameter_(cm)	maternal_age_(y)|maternal_height_(cm)|maternal_bmi|max_fibroid_diameter_(cm)|fibroid_anatomical_location|fibroid_type|parity|pevious_abortions_(n)|gdm|education_level	max_fibroid_diameter_(cm)|maternal_height_(cm)|pevious_abortions_(n)|parity|maternal_age_(y)|smoking|fibroid_type|gdm|fibroid_anatomical_location|education_level
2	40	10	10	ros	56	0.523809524	0	0	0	0.6	-0.176470588	0.21697	0	6	1	3	cohort_2	Full fibroid-feature ML	RF	fibroid_type|gdm|maternal_age_(y)|max_fibroid_diameter_(cm)|parity|maternal_bmi|maternal_height_(cm)|pevious_abortions_(n)|smoking|fibroid_anatomical_location	has_fibroid_data|maternal_age_(y)|maternal_height_(cm)|fibroid_type|maternal_bmi|max_fibroid_diameter_(cm)|pevious_abortions_(n)|parity|smoking|gdm	smoking|parity|maternal_age_(y)|fibroid_type|gdm|max_fibroid_diameter_(cm)	maternal_age_(y)|maternal_bmi|max_fibroid_diameter_(cm)|maternal_height_(cm)|fibroid_anatomical_location|pevious_abortions_(n)|parity|fibroid_type|gdm|education_level	max_fibroid_diameter_(cm)|maternal_height_(cm)|maternal_bmi|parity|maternal_age_(y)|pevious_abortions_(n)|smoking|gdm|fibroid_anatomical_location|fibroid_type
3	40	10	11	ros	56	0.428571429	0.4	0.333333333	0.5	0.7	0.210526316	0.24207	1	6	1	2	cohort_2	Full fibroid-feature ML	RF	gdm|maternal_age_(y)|maternal_bmi|maternal_height_(cm)|parity|education_level|fibroid_type|max_fibroid_diameter_(cm)|pevious_abortions_(n)|smoking|fibroid_anatomical_location	max_fibroid_diameter_(cm)|maternal_age_(y)|parity|maternal_height_(cm)|gdm|smoking|has_fibroid_data|education_level|maternal_bmi|pevious_abortions_(n)	maternal_age_(y)|fibroid_type|maternal_bmi|maternal_height_(cm)|gdm|parity|smoking|fibroid_anatomical_location	maternal_age_(y)|maternal_height_(cm)|max_fibroid_diameter_(cm)|fibroid_anatomical_location|maternal_bmi|fibroid_type|pevious_abortions_(n)|parity|gdm|education_level	max_fibroid_diameter_(cm)|maternal_height_(cm)|maternal_bmi|parity|maternal_age_(y)|pevious_abortions_(n)|smoking|gdm|education_level|fibroid_type
4	40	10	10	ros	56	0.452380952	0	0	0	0.7	0	0.21677	0	7	0	3	cohort_2	Full fibroid-feature ML	RF	fibroid_type|gdm|maternal_age_(y)|maternal_bmi|maternal_height_(cm)|max_fibroid_diameter_(cm)|education_level|fibroid_anatomical_location|parity|pevious_abortions_(n)	maternal_age_(y)|has_fibroid_data|maternal_height_(cm)|parity|gdm|fibroid_type|education_level|maternal_bmi|max_fibroid_diameter_(cm)|pevious_abortions_(n)	maternal_age_(y)|maternal_height_(cm)|gdm|fibroid_type|maternal_bmi|max_fibroid_diameter_(cm)|fibroid_anatomical_location	maternal_age_(y)|max_fibroid_diameter_(cm)|maternal_height_(cm)|maternal_bmi|fibroid_anatomical_location|pevious_abortions_(n)|parity|fibroid_type|gdm|education_level	max_fibroid_diameter_(cm)|maternal_height_(cm)|maternal_bmi|parity|smoking|maternal_age_(y)|fibroid_type|gdm|fibroid_anatomical_location|education_level
5	40	10	10	ros	56	0.547619048	0	0	0	0.5	-0.315789474	0.2392	0	5	2	3	cohort_2	Full fibroid-feature ML	RF	fibroid_type|gdm|maternal_age_(y)|max_fibroid_diameter_(cm)|pevious_abortions_(n)|maternal_bmi|maternal_height_(cm)|parity|smoking|fibroid_anatomical_location	fibroid_type|parity|maternal_age_(y)|has_fibroid_data|max_fibroid_diameter_(cm)|gdm|pevious_abortions_(n)|smoking|maternal_bmi|maternal_height_(cm)	maternal_age_(y)|gdm|max_fibroid_diameter_(cm)|fibroid_type|pevious_abortions_(n)|fibroid_anatomical_location	maternal_age_(y)|max_fibroid_diameter_(cm)|maternal_bmi|maternal_height_(cm)|fibroid_anatomical_location|pevious_abortions_(n)|gdm|parity|fibroid_type|smoking	max_fibroid_diameter_(cm)|maternal_height_(cm)|maternal_bmi|parity|maternal_age_(y)|pevious_abortions_(n)|smoking|gdm|education_level|fibroid_type
1	40	10	11	SMOTENC	56	0.714285714	0.666666667	0.666666667	0.666666667	0.8	0.523809524	0.20339	2	6	1	1	cohort_2	Full fibroid-feature ML	RF	gdm|maternal_age_(y)|maternal_height_(cm)|max_fibroid_diameter_(cm)|parity|pevious_abortions_(n)|education_level|fibroid_type|smoking|fibroid_anatomical_location|maternal_bmi	has_fibroid_data|maternal_age_(y)|education_level|maternal_height_(cm)|maternal_bmi|pevious_abortions_(n)|max_fibroid_diameter_(cm)|smoking|parity|gdm	maternal_age_(y)|maternal_height_(cm)|fibroid_type|gdm|pevious_abortions_(n)|parity|smoking|max_fibroid_diameter_(cm)	maternal_age_(y)|maternal_height_(cm)|maternal_bmi|max_fibroid_diameter_(cm)|fibroid_anatomical_location|fibroid_type|parity|pevious_abortions_(n)|gdm|education_level	max_fibroid_diameter_(cm)|maternal_height_(cm)|pevious_abortions_(n)|parity|maternal_age_(y)|smoking|fibroid_type|gdm|fibroid_anatomical_location|education_level
2	40	10	10	SMOTENC	56	0.642857143	0	0	0	0.7	0	0.20241	0	7	0	3	cohort_2	Full fibroid-feature ML	RF	fibroid_type|gdm|maternal_age_(y)|max_fibroid_diameter_(cm)|parity|maternal_bmi|maternal_height_(cm)|pevious_abortions_(n)|smoking|fibroid_anatomical_location	has_fibroid_data|maternal_age_(y)|maternal_height_(cm)|fibroid_type|maternal_bmi|max_fibroid_diameter_(cm)|pevious_abortions_(n)|parity|smoking|gdm	smoking|parity|maternal_age_(y)|fibroid_type|gdm|max_fibroid_diameter_(cm)	maternal_age_(y)|maternal_bmi|max_fibroid_diameter_(cm)|maternal_height_(cm)|fibroid_anatomical_location|pevious_abortions_(n)|parity|fibroid_type|gdm|education_level	max_fibroid_diameter_(cm)|maternal_height_(cm)|maternal_bmi|parity|maternal_age_(y)|pevious_abortions_(n)|smoking|gdm|fibroid_anatomical_location|fibroid_type
3	40	10	11	SMOTENC	56	0.428571429	0.285714286	0.333333333	0.25	0.5	-0.086956522	0.27219	1	4	3	2	cohort_2	Full fibroid-feature ML	RF	gdm|maternal_age_(y)|maternal_bmi|maternal_height_(cm)|parity|education_level|fibroid_type|max_fibroid_diameter_(cm)|pevious_abortions_(n)|smoking|fibroid_anatomical_location	max_fibroid_diameter_(cm)|maternal_age_(y)|parity|maternal_height_(cm)|gdm|smoking|has_fibroid_data|education_level|maternal_bmi|pevious_abortions_(n)	maternal_age_(y)|fibroid_type|maternal_bmi|maternal_height_(cm)|gdm|parity|smoking|fibroid_anatomical_location	maternal_age_(y)|maternal_height_(cm)|max_fibroid_diameter_(cm)|fibroid_anatomical_location|maternal_bmi|fibroid_type|pevious_abortions_(n)|parity|gdm|education_level	max_fibroid_diameter_(cm)|maternal_height_(cm)|maternal_bmi|parity|maternal_age_(y)|pevious_abortions_(n)|smoking|gdm|education_level|fibroid_type
4	40	10	10	SMOTENC	56	0.547619048	0	0	0	0.6	-0.176470588	0.22098	0	6	1	3	cohort_2	Full fibroid-feature ML	RF	fibroid_type|gdm|maternal_age_(y)|maternal_bmi|maternal_height_(cm)|max_fibroid_diameter_(cm)|education_level|fibroid_anatomical_location|parity|pevious_abortions_(n)	maternal_age_(y)|has_fibroid_data|maternal_height_(cm)|parity|gdm|fibroid_type|education_level|maternal_bmi|max_fibroid_diameter_(cm)|pevious_abortions_(n)	maternal_age_(y)|maternal_height_(cm)|gdm|fibroid_type|maternal_bmi|max_fibroid_diameter_(cm)|fibroid_anatomical_location	maternal_age_(y)|max_fibroid_diameter_(cm)|maternal_height_(cm)|maternal_bmi|fibroid_anatomical_location|pevious_abortions_(n)|parity|fibroid_type|gdm|education_level	max_fibroid_diameter_(cm)|maternal_height_(cm)|maternal_bmi|parity|smoking|maternal_age_(y)|fibroid_type|gdm|fibroid_anatomical_location|education_level
5	40	10	10	SMOTENC	56	0.476190476	0	0	0	0.6	-0.176470588	0.24158	0	6	1	3	cohort_2	Full fibroid-feature ML	RF	fibroid_type|gdm|maternal_age_(y)|max_fibroid_diameter_(cm)|pevious_abortions_(n)|maternal_bmi|maternal_height_(cm)|parity|smoking|fibroid_anatomical_location	fibroid_type|parity|maternal_age_(y)|has_fibroid_data|max_fibroid_diameter_(cm)|gdm|pevious_abortions_(n)|smoking|maternal_bmi|maternal_height_(cm)	maternal_age_(y)|gdm|max_fibroid_diameter_(cm)|fibroid_type|pevious_abortions_(n)|fibroid_anatomical_location	maternal_age_(y)|max_fibroid_diameter_(cm)|maternal_bmi|maternal_height_(cm)|fibroid_anatomical_location|pevious_abortions_(n)|gdm|parity|fibroid_type|smoking	max_fibroid_diameter_(cm)|maternal_height_(cm)|maternal_bmi|parity|maternal_age_(y)|pevious_abortions_(n)|smoking|gdm|education_level|fibroid_type
1	40	10	11	none	40	0.404761905	0	0	0	0.7	0	0.220499654	0	7	0	3	cohort_2	Full fibroid-feature ML	LightGBM	gdm|maternal_age_(y)|maternal_height_(cm)|max_fibroid_diameter_(cm)|parity|pevious_abortions_(n)|education_level|fibroid_type|smoking|fibroid_anatomical_location|maternal_bmi	has_fibroid_data|maternal_age_(y)|education_level|maternal_height_(cm)|maternal_bmi|pevious_abortions_(n)|max_fibroid_diameter_(cm)|smoking|parity|gdm	maternal_age_(y)|maternal_height_(cm)|fibroid_type|gdm|pevious_abortions_(n)|parity|smoking|max_fibroid_diameter_(cm)	maternal_age_(y)|maternal_height_(cm)|maternal_bmi|max_fibroid_diameter_(cm)|fibroid_anatomical_location|fibroid_type|parity|pevious_abortions_(n)|gdm|education_level	max_fibroid_diameter_(cm)|maternal_height_(cm)|pevious_abortions_(n)|parity|maternal_age_(y)|smoking|fibroid_type|gdm|fibroid_anatomical_location|education_level
2	40	10	10	none	40	0.619047619	0	0	0	0.7	0	0.206562175	0	7	0	3	cohort_2	Full fibroid-feature ML	LightGBM	fibroid_type|gdm|maternal_age_(y)|max_fibroid_diameter_(cm)|parity|maternal_bmi|maternal_height_(cm)|pevious_abortions_(n)|smoking|fibroid_anatomical_location	has_fibroid_data|maternal_age_(y)|maternal_height_(cm)|fibroid_type|maternal_bmi|max_fibroid_diameter_(cm)|pevious_abortions_(n)|parity|smoking|gdm	smoking|parity|maternal_age_(y)|fibroid_type|gdm|max_fibroid_diameter_(cm)	maternal_age_(y)|maternal_bmi|max_fibroid_diameter_(cm)|maternal_height_(cm)|fibroid_anatomical_location|pevious_abortions_(n)|parity|fibroid_type|gdm|education_level	max_fibroid_diameter_(cm)|maternal_height_(cm)|maternal_bmi|parity|maternal_age_(y)|pevious_abortions_(n)|smoking|gdm|fibroid_anatomical_location|fibroid_type
3	40	10	11	none	40	0.69047619	0	0	0	0.7	0	0.192285675	0	7	0	3	cohort_2	Full fibroid-feature ML	LightGBM	gdm|maternal_age_(y)|maternal_bmi|maternal_height_(cm)|parity|education_level|fibroid_type|max_fibroid_diameter_(cm)|pevious_abortions_(n)|smoking|fibroid_anatomical_location	max_fibroid_diameter_(cm)|maternal_age_(y)|parity|maternal_height_(cm)|gdm|smoking|has_fibroid_data|education_level|maternal_bmi|pevious_abortions_(n)	maternal_age_(y)|fibroid_type|maternal_bmi|maternal_height_(cm)|gdm|parity|smoking|fibroid_anatomical_location	maternal_age_(y)|maternal_height_(cm)|max_fibroid_diameter_(cm)|fibroid_anatomical_location|maternal_bmi|fibroid_type|pevious_abortions_(n)|parity|gdm|education_level	max_fibroid_diameter_(cm)|maternal_height_(cm)|maternal_bmi|parity|maternal_age_(y)|pevious_abortions_(n)|smoking|gdm|education_level|fibroid_type
4	40	10	10	none	40	0.547619048	0	0	0	0.7	0	0.20835827	0	7	0	3	cohort_2	Full fibroid-feature ML	LightGBM	fibroid_type|gdm|maternal_age_(y)|maternal_bmi|maternal_height_(cm)|max_fibroid_diameter_(cm)|education_level|fibroid_anatomical_location|parity|pevious_abortions_(n)	maternal_age_(y)|has_fibroid_data|maternal_height_(cm)|parity|gdm|fibroid_type|education_level|maternal_bmi|max_fibroid_diameter_(cm)|pevious_abortions_(n)	maternal_age_(y)|maternal_height_(cm)|gdm|fibroid_type|maternal_bmi|max_fibroid_diameter_(cm)|fibroid_anatomical_location	maternal_age_(y)|max_fibroid_diameter_(cm)|maternal_height_(cm)|maternal_bmi|fibroid_anatomical_location|pevious_abortions_(n)|parity|fibroid_type|gdm|education_level	max_fibroid_diameter_(cm)|maternal_height_(cm)|maternal_bmi|parity|smoking|maternal_age_(y)|fibroid_type|gdm|fibroid_anatomical_location|education_level
5	40	10	10	none	40	0.5	0	0	0	0.7	0	0.21	0	7	0	3	cohort_2	Full fibroid-feature ML	LightGBM	fibroid_type|gdm|maternal_age_(y)|max_fibroid_diameter_(cm)|pevious_abortions_(n)|maternal_bmi|maternal_height_(cm)|parity|smoking|fibroid_anatomical_location	fibroid_type|parity|maternal_age_(y)|has_fibroid_data|max_fibroid_diameter_(cm)|gdm|pevious_abortions_(n)|smoking|maternal_bmi|maternal_height_(cm)	maternal_age_(y)|gdm|max_fibroid_diameter_(cm)|fibroid_type|pevious_abortions_(n)|fibroid_anatomical_location	maternal_age_(y)|max_fibroid_diameter_(cm)|maternal_bmi|maternal_height_(cm)|fibroid_anatomical_location|pevious_abortions_(n)|gdm|parity|fibroid_type|smoking	max_fibroid_diameter_(cm)|maternal_height_(cm)|maternal_bmi|parity|maternal_age_(y)|pevious_abortions_(n)|smoking|gdm|education_level|fibroid_type
1	40	10	11	ros	56	0.666666667	0.571428571	0.666666667	0.5	0.7	0.347826087	0.225511511	2	5	2	1	cohort_2	Full fibroid-feature ML	LightGBM	gdm|maternal_age_(y)|maternal_height_(cm)|max_fibroid_diameter_(cm)|parity|pevious_abortions_(n)|education_level|fibroid_type|smoking|fibroid_anatomical_location|maternal_bmi	has_fibroid_data|maternal_age_(y)|education_level|maternal_height_(cm)|maternal_bmi|pevious_abortions_(n)|max_fibroid_diameter_(cm)|smoking|parity|gdm	maternal_age_(y)|maternal_height_(cm)|fibroid_type|gdm|pevious_abortions_(n)|parity|smoking|max_fibroid_diameter_(cm)	maternal_age_(y)|maternal_height_(cm)|maternal_bmi|max_fibroid_diameter_(cm)|fibroid_anatomical_location|fibroid_type|parity|pevious_abortions_(n)|gdm|education_level	max_fibroid_diameter_(cm)|maternal_height_(cm)|pevious_abortions_(n)|parity|maternal_age_(y)|smoking|fibroid_type|gdm|fibroid_anatomical_location|education_level
2	40	10	10	ros	56	0.761904762	0.75	1	0.6	0.8	0.6	0.186005804	3	5	2	0	cohort_2	Full fibroid-feature ML	LightGBM	fibroid_type|gdm|maternal_age_(y)|max_fibroid_diameter_(cm)|parity|maternal_bmi|maternal_height_(cm)|pevious_abortions_(n)|smoking|fibroid_anatomical_location	has_fibroid_data|maternal_age_(y)|maternal_height_(cm)|fibroid_type|maternal_bmi|max_fibroid_diameter_(cm)|pevious_abortions_(n)|parity|smoking|gdm	smoking|parity|maternal_age_(y)|fibroid_type|gdm|max_fibroid_diameter_(cm)	maternal_age_(y)|maternal_bmi|max_fibroid_diameter_(cm)|maternal_height_(cm)|fibroid_anatomical_location|pevious_abortions_(n)|parity|fibroid_type|gdm|education_level	max_fibroid_diameter_(cm)|maternal_height_(cm)|maternal_bmi|parity|maternal_age_(y)|pevious_abortions_(n)|smoking|gdm|fibroid_anatomical_location|fibroid_type
3	40	10	11	ros	56	0.523809524	0.5	0.666666667	0.4	0.6	0.2	0.264025276	2	4	3	1	cohort_2	Full fibroid-feature ML	LightGBM	gdm|maternal_age_(y)|maternal_bmi|maternal_height_(cm)|parity|education_level|fibroid_type|max_fibroid_diameter_(cm)|pevious_abortions_(n)|smoking|fibroid_anatomical_location	max_fibroid_diameter_(cm)|maternal_age_(y)|parity|maternal_height_(cm)|gdm|smoking|has_fibroid_data|education_level|maternal_bmi|pevious_abortions_(n)	maternal_age_(y)|fibroid_type|maternal_bmi|maternal_height_(cm)|gdm|parity|smoking|fibroid_anatomical_location	maternal_age_(y)|maternal_height_(cm)|max_fibroid_diameter_(cm)|fibroid_anatomical_location|maternal_bmi|fibroid_type|pevious_abortions_(n)|parity|gdm|education_level	max_fibroid_diameter_(cm)|maternal_height_(cm)|maternal_bmi|parity|maternal_age_(y)|pevious_abortions_(n)|smoking|gdm|education_level|fibroid_type
4	40	10	10	ros	56	0.523809524	0.285714286	0.333333333	0.25	0.5	-0.086956522	0.309290277	1	4	3	2	cohort_2	Full fibroid-feature ML	LightGBM	fibroid_type|gdm|maternal_age_(y)|maternal_bmi|maternal_height_(cm)|max_fibroid_diameter_(cm)|education_level|fibroid_anatomical_location|parity|pevious_abortions_(n)	maternal_age_(y)|has_fibroid_data|maternal_height_(cm)|parity|gdm|fibroid_type|education_level|maternal_bmi|max_fibroid_diameter_(cm)|pevious_abortions_(n)	maternal_age_(y)|maternal_height_(cm)|gdm|fibroid_type|maternal_bmi|max_fibroid_diameter_(cm)|fibroid_anatomical_location	maternal_age_(y)|max_fibroid_diameter_(cm)|maternal_height_(cm)|maternal_bmi|fibroid_anatomical_location|pevious_abortions_(n)|parity|fibroid_type|gdm|education_level	max_fibroid_diameter_(cm)|maternal_height_(cm)|maternal_bmi|parity|smoking|maternal_age_(y)|fibroid_type|gdm|fibroid_anatomical_location|education_level
5	40	10	10	ros	56	0.857142857	0.571428571	0.666666667	0.5	0.7	0.347826087	0.21451585	2	5	2	1	cohort_2	Full fibroid-feature ML	LightGBM	fibroid_type|gdm|maternal_age_(y)|max_fibroid_diameter_(cm)|pevious_abortions_(n)|maternal_bmi|maternal_height_(cm)|parity|smoking|fibroid_anatomical_location	fibroid_type|parity|maternal_age_(y)|has_fibroid_data|max_fibroid_diameter_(cm)|gdm|pevious_abortions_(n)|smoking|maternal_bmi|maternal_height_(cm)	maternal_age_(y)|gdm|max_fibroid_diameter_(cm)|fibroid_type|pevious_abortions_(n)|fibroid_anatomical_location	maternal_age_(y)|max_fibroid_diameter_(cm)|maternal_bmi|maternal_height_(cm)|fibroid_anatomical_location|pevious_abortions_(n)|gdm|parity|fibroid_type|smoking	max_fibroid_diameter_(cm)|maternal_height_(cm)|maternal_bmi|parity|maternal_age_(y)|pevious_abortions_(n)|smoking|gdm|education_level|fibroid_type
1	40	10	11	SMOTENC	56	0.571428571	0.571428571	0.666666667	0.5	0.7	0.347826087	0.267696019	2	5	2	1	cohort_2	Full fibroid-feature ML	LightGBM	gdm|maternal_age_(y)|maternal_height_(cm)|max_fibroid_diameter_(cm)|parity|pevious_abortions_(n)|education_level|fibroid_type|smoking|fibroid_anatomical_location|maternal_bmi	has_fibroid_data|maternal_age_(y)|education_level|maternal_height_(cm)|maternal_bmi|pevious_abortions_(n)|max_fibroid_diameter_(cm)|smoking|parity|gdm	maternal_age_(y)|maternal_height_(cm)|fibroid_type|gdm|pevious_abortions_(n)|parity|smoking|max_fibroid_diameter_(cm)	maternal_age_(y)|maternal_height_(cm)|maternal_bmi|max_fibroid_diameter_(cm)|fibroid_anatomical_location|fibroid_type|parity|pevious_abortions_(n)|gdm|education_level	max_fibroid_diameter_(cm)|maternal_height_(cm)|pevious_abortions_(n)|parity|maternal_age_(y)|smoking|fibroid_type|gdm|fibroid_anatomical_location|education_level
2	40	10	10	SMOTENC	56	0.714285714	0.75	1	0.6	0.8	0.6	0.192196781	3	5	2	0	cohort_2	Full fibroid-feature ML	LightGBM	fibroid_type|gdm|maternal_age_(y)|max_fibroid_diameter_(cm)|parity|maternal_bmi|maternal_height_(cm)|pevious_abortions_(n)|smoking|fibroid_anatomical_location	has_fibroid_data|maternal_age_(y)|maternal_height_(cm)|fibroid_type|maternal_bmi|max_fibroid_diameter_(cm)|pevious_abortions_(n)|parity|smoking|gdm	smoking|parity|maternal_age_(y)|fibroid_type|gdm|max_fibroid_diameter_(cm)	maternal_age_(y)|maternal_bmi|max_fibroid_diameter_(cm)|maternal_height_(cm)|fibroid_anatomical_location|pevious_abortions_(n)|parity|fibroid_type|gdm|education_level	max_fibroid_diameter_(cm)|maternal_height_(cm)|maternal_bmi|parity|maternal_age_(y)|pevious_abortions_(n)|smoking|gdm|fibroid_anatomical_location|fibroid_type
3	40	10	11	SMOTENC	56	0.428571429	0.222222222	0.333333333	0.166666667	0.3	-0.296296296	0.294073623	1	2	5	2	cohort_2	Full fibroid-feature ML	LightGBM	gdm|maternal_age_(y)|maternal_bmi|maternal_height_(cm)|parity|education_level|fibroid_type|max_fibroid_diameter_(cm)|pevious_abortions_(n)|smoking|fibroid_anatomical_location	max_fibroid_diameter_(cm)|maternal_age_(y)|parity|maternal_height_(cm)|gdm|smoking|has_fibroid_data|education_level|maternal_bmi|pevious_abortions_(n)	maternal_age_(y)|fibroid_type|maternal_bmi|maternal_height_(cm)|gdm|parity|smoking|fibroid_anatomical_location	maternal_age_(y)|maternal_height_(cm)|max_fibroid_diameter_(cm)|fibroid_anatomical_location|maternal_bmi|fibroid_type|pevious_abortions_(n)|parity|gdm|education_level	max_fibroid_diameter_(cm)|maternal_height_(cm)|maternal_bmi|parity|maternal_age_(y)|pevious_abortions_(n)|smoking|gdm|education_level|fibroid_type
4	40	10	10	SMOTENC	56	0.571428571	0.285714286	0.333333333	0.25	0.5	-0.086956522	0.240564957	1	4	3	2	cohort_2	Full fibroid-feature ML	LightGBM	fibroid_type|gdm|maternal_age_(y)|maternal_bmi|maternal_height_(cm)|max_fibroid_diameter_(cm)|education_level|fibroid_anatomical_location|parity|pevious_abortions_(n)	maternal_age_(y)|has_fibroid_data|maternal_height_(cm)|parity|gdm|fibroid_type|education_level|maternal_bmi|max_fibroid_diameter_(cm)|pevious_abortions_(n)	maternal_age_(y)|maternal_height_(cm)|gdm|fibroid_type|maternal_bmi|max_fibroid_diameter_(cm)|fibroid_anatomical_location	maternal_age_(y)|max_fibroid_diameter_(cm)|maternal_height_(cm)|maternal_bmi|fibroid_anatomical_location|pevious_abortions_(n)|parity|fibroid_type|gdm|education_level	max_fibroid_diameter_(cm)|maternal_height_(cm)|maternal_bmi|parity|smoking|maternal_age_(y)|fibroid_type|gdm|fibroid_anatomical_location|education_level
5	40	10	10	SMOTENC	56	0.619047619	0.5	0.666666667	0.4	0.6	0.2	0.249756323	2	4	3	1	cohort_2	Full fibroid-feature ML	LightGBM	fibroid_type|gdm|maternal_age_(y)|max_fibroid_diameter_(cm)|pevious_abortions_(n)|maternal_bmi|maternal_height_(cm)|parity|smoking|fibroid_anatomical_location	fibroid_type|parity|maternal_age_(y)|has_fibroid_data|max_fibroid_diameter_(cm)|gdm|pevious_abortions_(n)|smoking|maternal_bmi|maternal_height_(cm)	maternal_age_(y)|gdm|max_fibroid_diameter_(cm)|fibroid_type|pevious_abortions_(n)|fibroid_anatomical_location	maternal_age_(y)|max_fibroid_diameter_(cm)|maternal_bmi|maternal_height_(cm)|fibroid_anatomical_location|pevious_abortions_(n)|gdm|parity|fibroid_type|smoking	max_fibroid_diameter_(cm)|maternal_height_(cm)|maternal_bmi|parity|maternal_age_(y)|pevious_abortions_(n)|smoking|gdm|education_level|fibroid_type
1	40	10	10	none	40	0.571428571	0	0	0	0.5	-0.315789474	0.287250684	0	5	2	3	cohort_2	Alternative fibroid-feature ML	LR	fibroid_location_category|gdm|maternal_age_(y)|maternal_height_(cm)|parity|pevious_abortions_(n)|smoking|education_level|maternal_bmi|max_fibroid_diameter_(cm)	maternal_age_(y)|education_level|maternal_height_(cm)|maternal_bmi|smoking|pevious_abortions_(n)|max_fibroid_diameter_(cm)|parity|gdm|fibroid_location_category	maternal_age_(y)|maternal_height_(cm)|gdm|fibroid_location_category|smoking|pevious_abortions_(n)|parity	maternal_age_(y)|maternal_height_(cm)|maternal_bmi|max_fibroid_diameter_(cm)|fibroid_location_category|pevious_abortions_(n)|parity|gdm|education_level|smoking	max_fibroid_diameter_(cm)|maternal_height_(cm)|maternal_bmi|parity|pevious_abortions_(n)|maternal_age_(y)|smoking|gdm|fibroid_location_category|education_level
2	40	10	10	none	40	0.476190476	0	0	0	0.5	-0.315789474	0.281704205	0	5	2	3	cohort_2	Alternative fibroid-feature ML	LR	fibroid_location_category|gdm|maternal_age_(y)|max_fibroid_diameter_(cm)|parity|smoking|education_level|maternal_bmi|maternal_height_(cm)|pevious_abortions_(n)	maternal_age_(y)|education_level|maternal_height_(cm)|max_fibroid_diameter_(cm)|maternal_bmi|gdm|pevious_abortions_(n)|parity|smoking|fibroid_location_category	smoking|parity|maternal_age_(y)|gdm|fibroid_location_category|max_fibroid_diameter_(cm)	maternal_age_(y)|maternal_bmi|max_fibroid_diameter_(cm)|maternal_height_(cm)|pevious_abortions_(n)|parity|fibroid_location_category|gdm|education_level|smoking	max_fibroid_diameter_(cm)|maternal_height_(cm)|maternal_bmi|parity|pevious_abortions_(n)|maternal_age_(y)|smoking|gdm|fibroid_location_category|education_level
3	40	10	10	none	40	0.380952381	0	0	0	0.6	-0.176470588	0.239202783	0	6	1	3	cohort_2	Alternative fibroid-feature ML	LR	fibroid_location_category|gdm|maternal_age_(y)|maternal_bmi|maternal_height_(cm)|parity|smoking|education_level|max_fibroid_diameter_(cm)|pevious_abortions_(n)	maternal_age_(y)|max_fibroid_diameter_(cm)|maternal_height_(cm)|parity|pevious_abortions_(n)|fibroid_location_category|maternal_bmi|smoking|gdm|education_level	maternal_age_(y)|maternal_bmi|parity|fibroid_location_category|maternal_height_(cm)|gdm|smoking	maternal_age_(y)|maternal_bmi|maternal_height_(cm)|max_fibroid_diameter_(cm)|parity|fibroid_location_category|pevious_abortions_(n)|gdm|education_level|smoking	max_fibroid_diameter_(cm)|maternal_height_(cm)|maternal_bmi|parity|pevious_abortions_(n)|maternal_age_(y)|smoking|gdm|fibroid_location_category|education_level
4	40	10	10	none	40	0.523809524	0	0	0	0.4	-0.428571429	0.235642028	0	4	3	3	cohort_2	Alternative fibroid-feature ML	LR	fibroid_location_category|gdm|maternal_age_(y)|maternal_bmi|maternal_height_(cm)|education_level|max_fibroid_diameter_(cm)|parity|pevious_abortions_(n)|smoking	maternal_age_(y)|smoking|parity|maternal_height_(cm)|education_level|maternal_bmi|max_fibroid_diameter_(cm)|pevious_abortions_(n)|gdm|fibroid_location_category	maternal_age_(y)|maternal_height_(cm)|maternal_bmi|gdm|fibroid_location_category	maternal_age_(y)|maternal_height_(cm)|max_fibroid_diameter_(cm)|maternal_bmi|fibroid_location_category|parity|pevious_abortions_(n)|gdm|education_level|smoking	max_fibroid_diameter_(cm)|maternal_height_(cm)|maternal_bmi|parity|pevious_abortions_(n)|maternal_age_(y)|smoking|gdm|fibroid_location_category|education_level
5	40	10	10	none	40	0.333333333	0	0	0	0.5	-0.315789474	0.302401575	0	5	2	3	cohort_2	Alternative fibroid-feature ML	LR	fibroid_location_category|gdm|maternal_age_(y)|max_fibroid_diameter_(cm)|pevious_abortions_(n)|smoking|education_level|maternal_bmi|maternal_height_(cm)|parity	maternal_age_(y)|parity|smoking|max_fibroid_diameter_(cm)|maternal_height_(cm)|maternal_bmi|pevious_abortions_(n)|gdm|fibroid_location_category|education_level	maternal_age_(y)|gdm|max_fibroid_diameter_(cm)|pevious_abortions_(n)|smoking|fibroid_location_category	maternal_age_(y)|max_fibroid_diameter_(cm)|maternal_bmi|maternal_height_(cm)|fibroid_location_category|gdm|parity|pevious_abortions_(n)|education_level|smoking	max_fibroid_diameter_(cm)|maternal_height_(cm)|maternal_bmi|parity|pevious_abortions_(n)|maternal_age_(y)|smoking|gdm|fibroid_location_category|education_level
1	40	10	10	ros	56	0.666666667	0.333333333	0.333333333	0.333333333	0.6	0.047619048	0.27943164	1	5	2	2	cohort_2	Alternative fibroid-feature ML	LR	fibroid_location_category|gdm|maternal_age_(y)|maternal_height_(cm)|parity|pevious_abortions_(n)|smoking|education_level|maternal_bmi|max_fibroid_diameter_(cm)	maternal_age_(y)|education_level|maternal_height_(cm)|maternal_bmi|smoking|pevious_abortions_(n)|max_fibroid_diameter_(cm)|parity|gdm|fibroid_location_category	maternal_age_(y)|maternal_height_(cm)|gdm|fibroid_location_category|smoking|pevious_abortions_(n)|parity	maternal_age_(y)|maternal_height_(cm)|maternal_bmi|max_fibroid_diameter_(cm)|fibroid_location_category|pevious_abortions_(n)|parity|gdm|education_level|smoking	max_fibroid_diameter_(cm)|maternal_height_(cm)|maternal_bmi|parity|pevious_abortions_(n)|maternal_age_(y)|smoking|gdm|fibroid_location_category|education_level
2	40	10	10	ros	56	0.523809524	0.285714286	0.333333333	0.25	0.5	-0.086956522	0.303420878	1	4	3	2	cohort_2	Alternative fibroid-feature ML	LR	fibroid_location_category|gdm|maternal_age_(y)|max_fibroid_diameter_(cm)|parity|smoking|education_level|maternal_bmi|maternal_height_(cm)|pevious_abortions_(n)	maternal_age_(y)|education_level|maternal_height_(cm)|max_fibroid_diameter_(cm)|maternal_bmi|gdm|pevious_abortions_(n)|parity|smoking|fibroid_location_category	smoking|parity|maternal_age_(y)|gdm|fibroid_location_category|max_fibroid_diameter_(cm)	maternal_age_(y)|maternal_bmi|max_fibroid_diameter_(cm)|maternal_height_(cm)|pevious_abortions_(n)|parity|fibroid_location_category|gdm|education_level|smoking	max_fibroid_diameter_(cm)|maternal_height_(cm)|maternal_bmi|parity|pevious_abortions_(n)|maternal_age_(y)|smoking|gdm|fibroid_location_category|education_level
3	40	10	10	ros	56	0.333333333	0.222222222	0.333333333	0.166666667	0.3	-0.296296296	0.298808178	1	2	5	2	cohort_2	Alternative fibroid-feature ML	LR	fibroid_location_category|gdm|maternal_age_(y)|maternal_bmi|maternal_height_(cm)|parity|smoking|education_level|max_fibroid_diameter_(cm)|pevious_abortions_(n)	maternal_age_(y)|max_fibroid_diameter_(cm)|maternal_height_(cm)|parity|pevious_abortions_(n)|fibroid_location_category|maternal_bmi|smoking|gdm|education_level	maternal_age_(y)|maternal_bmi|parity|fibroid_location_category|maternal_height_(cm)|gdm|smoking	maternal_age_(y)|maternal_bmi|maternal_height_(cm)|max_fibroid_diameter_(cm)|parity|fibroid_location_category|pevious_abortions_(n)|gdm|education_level|smoking	max_fibroid_diameter_(cm)|maternal_height_(cm)|maternal_bmi|parity|pevious_abortions_(n)|maternal_age_(y)|smoking|gdm|fibroid_location_category|education_level
4	40	10	10	ros	56	0.571428571	0.25	0.333333333	0.2	0.4	-0.2	0.316638854	1	3	4	2	cohort_2	Alternative fibroid-feature ML	LR	fibroid_location_category|gdm|maternal_age_(y)|maternal_bmi|maternal_height_(cm)|education_level|max_fibroid_diameter_(cm)|parity|pevious_abortions_(n)|smoking	maternal_age_(y)|smoking|parity|maternal_height_(cm)|education_level|maternal_bmi|max_fibroid_diameter_(cm)|pevious_abortions_(n)|gdm|fibroid_location_category	maternal_age_(y)|maternal_height_(cm)|maternal_bmi|gdm|fibroid_location_category	maternal_age_(y)|maternal_height_(cm)|max_fibroid_diameter_(cm)|maternal_bmi|fibroid_location_category|parity|pevious_abortions_(n)|gdm|education_level|smoking	max_fibroid_diameter_(cm)|maternal_height_(cm)|maternal_bmi|parity|pevious_abortions_(n)|maternal_age_(y)|smoking|gdm|fibroid_location_category|education_level
5	40	10	10	ros	56	0.285714286	0	0	0	0.5	-0.315789474	0.319602954	0	5	2	3	cohort_2	Alternative fibroid-feature ML	LR	fibroid_location_category|gdm|maternal_age_(y)|max_fibroid_diameter_(cm)|pevious_abortions_(n)|smoking|education_level|maternal_bmi|maternal_height_(cm)|parity	maternal_age_(y)|parity|smoking|max_fibroid_diameter_(cm)|maternal_height_(cm)|maternal_bmi|pevious_abortions_(n)|gdm|fibroid_location_category|education_level	maternal_age_(y)|gdm|max_fibroid_diameter_(cm)|pevious_abortions_(n)|smoking|fibroid_location_category	maternal_age_(y)|max_fibroid_diameter_(cm)|maternal_bmi|maternal_height_(cm)|fibroid_location_category|gdm|parity|pevious_abortions_(n)|education_level|smoking	max_fibroid_diameter_(cm)|maternal_height_(cm)|maternal_bmi|parity|pevious_abortions_(n)|maternal_age_(y)|smoking|gdm|fibroid_location_category|education_level
1	40	10	10	SMOTENC	56	0.571428571	0.333333333	0.333333333	0.333333333	0.6	0.047619048	0.285492655	1	5	2	2	cohort_2	Alternative fibroid-feature ML	LR	fibroid_location_category|gdm|maternal_age_(y)|maternal_height_(cm)|parity|pevious_abortions_(n)|smoking|education_level|maternal_bmi|max_fibroid_diameter_(cm)	maternal_age_(y)|education_level|maternal_height_(cm)|maternal_bmi|smoking|pevious_abortions_(n)|max_fibroid_diameter_(cm)|parity|gdm|fibroid_location_category	maternal_age_(y)|maternal_height_(cm)|gdm|fibroid_location_category|smoking|pevious_abortions_(n)|parity	maternal_age_(y)|maternal_height_(cm)|maternal_bmi|max_fibroid_diameter_(cm)|fibroid_location_category|pevious_abortions_(n)|parity|gdm|education_level|smoking	max_fibroid_diameter_(cm)|maternal_height_(cm)|maternal_bmi|parity|pevious_abortions_(n)|maternal_age_(y)|smoking|gdm|fibroid_location_category|education_level
2	40	10	10	SMOTENC	56	0.428571429	0.285714286	0.333333333	0.25	0.5	-0.086956522	0.33214505	1	4	3	2	cohort_2	Alternative fibroid-feature ML	LR	fibroid_location_category|gdm|maternal_age_(y)|max_fibroid_diameter_(cm)|parity|smoking|education_level|maternal_bmi|maternal_height_(cm)|pevious_abortions_(n)	maternal_age_(y)|education_level|maternal_height_(cm)|max_fibroid_diameter_(cm)|maternal_bmi|gdm|pevious_abortions_(n)|parity|smoking|fibroid_location_category	smoking|parity|maternal_age_(y)|gdm|fibroid_location_category|max_fibroid_diameter_(cm)	maternal_age_(y)|maternal_bmi|max_fibroid_diameter_(cm)|maternal_height_(cm)|pevious_abortions_(n)|parity|fibroid_location_category|gdm|education_level|smoking	max_fibroid_diameter_(cm)|maternal_height_(cm)|maternal_bmi|parity|pevious_abortions_(n)|maternal_age_(y)|smoking|gdm|fibroid_location_category|education_level
3	40	10	10	SMOTENC	56	0.333333333	0.222222222	0.333333333	0.166666667	0.3	-0.296296296	0.358118197	1	2	5	2	cohort_2	Alternative fibroid-feature ML	LR	fibroid_location_category|gdm|maternal_age_(y)|maternal_bmi|maternal_height_(cm)|parity|smoking|education_level|max_fibroid_diameter_(cm)|pevious_abortions_(n)	maternal_age_(y)|max_fibroid_diameter_(cm)|maternal_height_(cm)|parity|pevious_abortions_(n)|fibroid_location_category|maternal_bmi|smoking|gdm|education_level	maternal_age_(y)|maternal_bmi|parity|fibroid_location_category|maternal_height_(cm)|gdm|smoking	maternal_age_(y)|maternal_bmi|maternal_height_(cm)|max_fibroid_diameter_(cm)|parity|fibroid_location_category|pevious_abortions_(n)|gdm|education_level|smoking	max_fibroid_diameter_(cm)|maternal_height_(cm)|maternal_bmi|parity|pevious_abortions_(n)|maternal_age_(y)|smoking|gdm|fibroid_location_category|education_level
4	40	10	10	SMOTENC	56	0.619047619	0.444444444	0.666666667	0.333333333	0.5	0.074074074	0.294525671	2	3	4	1	cohort_2	Alternative fibroid-feature ML	LR	fibroid_location_category|gdm|maternal_age_(y)|maternal_bmi|maternal_height_(cm)|education_level|max_fibroid_diameter_(cm)|parity|pevious_abortions_(n)|smoking	maternal_age_(y)|smoking|parity|maternal_height_(cm)|education_level|maternal_bmi|max_fibroid_diameter_(cm)|pevious_abortions_(n)|gdm|fibroid_location_category	maternal_age_(y)|maternal_height_(cm)|maternal_bmi|gdm|fibroid_location_category	maternal_age_(y)|maternal_height_(cm)|max_fibroid_diameter_(cm)|maternal_bmi|fibroid_location_category|parity|pevious_abortions_(n)|gdm|education_level|smoking	max_fibroid_diameter_(cm)|maternal_height_(cm)|maternal_bmi|parity|pevious_abortions_(n)|maternal_age_(y)|smoking|gdm|fibroid_location_category|education_level
5	40	10	10	SMOTENC	56	0.380952381	0	0	0	0.5	-0.315789474	0.329535055	0	5	2	3	cohort_2	Alternative fibroid-feature ML	LR	fibroid_location_category|gdm|maternal_age_(y)|max_fibroid_diameter_(cm)|pevious_abortions_(n)|smoking|education_level|maternal_bmi|maternal_height_(cm)|parity	maternal_age_(y)|parity|smoking|max_fibroid_diameter_(cm)|maternal_height_(cm)|maternal_bmi|pevious_abortions_(n)|gdm|fibroid_location_category|education_level	maternal_age_(y)|gdm|max_fibroid_diameter_(cm)|pevious_abortions_(n)|smoking|fibroid_location_category	maternal_age_(y)|max_fibroid_diameter_(cm)|maternal_bmi|maternal_height_(cm)|fibroid_location_category|gdm|parity|pevious_abortions_(n)|education_level|smoking	max_fibroid_diameter_(cm)|maternal_height_(cm)|maternal_bmi|parity|pevious_abortions_(n)|maternal_age_(y)|smoking|gdm|fibroid_location_category|education_level
1	40	10	10	none	40	0.619047619	0.333333333	0.333333333	0.333333333	0.6	0.047619048	0.20479	1	5	2	2	cohort_2	Alternative fibroid-feature ML	RF	fibroid_location_category|gdm|maternal_age_(y)|maternal_height_(cm)|parity|pevious_abortions_(n)|smoking|education_level|maternal_bmi|max_fibroid_diameter_(cm)	maternal_age_(y)|education_level|maternal_height_(cm)|maternal_bmi|smoking|pevious_abortions_(n)|max_fibroid_diameter_(cm)|parity|gdm|fibroid_location_category	maternal_age_(y)|maternal_height_(cm)|gdm|fibroid_location_category|smoking|pevious_abortions_(n)|parity	maternal_age_(y)|maternal_height_(cm)|maternal_bmi|max_fibroid_diameter_(cm)|fibroid_location_category|pevious_abortions_(n)|parity|gdm|education_level|smoking	max_fibroid_diameter_(cm)|maternal_height_(cm)|maternal_bmi|parity|pevious_abortions_(n)|maternal_age_(y)|smoking|gdm|fibroid_location_category|education_level
2	40	10	10	none	40	0.666666667	0	0	0	0.6	-0.176470588	0.20032	0	6	1	3	cohort_2	Alternative fibroid-feature ML	RF	fibroid_location_category|gdm|maternal_age_(y)|max_fibroid_diameter_(cm)|parity|smoking|education_level|maternal_bmi|maternal_height_(cm)|pevious_abortions_(n)	maternal_age_(y)|education_level|maternal_height_(cm)|max_fibroid_diameter_(cm)|maternal_bmi|gdm|pevious_abortions_(n)|parity|smoking|fibroid_location_category	smoking|parity|maternal_age_(y)|gdm|fibroid_location_category|max_fibroid_diameter_(cm)	maternal_age_(y)|maternal_bmi|max_fibroid_diameter_(cm)|maternal_height_(cm)|pevious_abortions_(n)|parity|fibroid_location_category|gdm|education_level|smoking	max_fibroid_diameter_(cm)|maternal_height_(cm)|maternal_bmi|parity|pevious_abortions_(n)|maternal_age_(y)|smoking|gdm|fibroid_location_category|education_level
3	40	10	10	none	40	0.714285714	0.666666667	0.666666667	0.666666667	0.8	0.523809524	0.18917	2	6	1	1	cohort_2	Alternative fibroid-feature ML	RF	fibroid_location_category|gdm|maternal_age_(y)|maternal_bmi|maternal_height_(cm)|parity|smoking|education_level|max_fibroid_diameter_(cm)|pevious_abortions_(n)	maternal_age_(y)|max_fibroid_diameter_(cm)|maternal_height_(cm)|parity|pevious_abortions_(n)|fibroid_location_category|maternal_bmi|smoking|gdm|education_level	maternal_age_(y)|maternal_bmi|parity|fibroid_location_category|maternal_height_(cm)|gdm|smoking	maternal_age_(y)|maternal_bmi|maternal_height_(cm)|max_fibroid_diameter_(cm)|parity|fibroid_location_category|pevious_abortions_(n)|gdm|education_level|smoking	max_fibroid_diameter_(cm)|maternal_height_(cm)|maternal_bmi|parity|pevious_abortions_(n)|maternal_age_(y)|smoking|gdm|fibroid_location_category|education_level
4	40	10	10	none	40	0.476190476	0	0	0	0.6	-0.176470588	0.22211	0	6	1	3	cohort_2	Alternative fibroid-feature ML	RF	fibroid_location_category|gdm|maternal_age_(y)|maternal_bmi|maternal_height_(cm)|education_level|max_fibroid_diameter_(cm)|parity|pevious_abortions_(n)|smoking	maternal_age_(y)|smoking|parity|maternal_height_(cm)|education_level|maternal_bmi|max_fibroid_diameter_(cm)|pevious_abortions_(n)|gdm|fibroid_location_category	maternal_age_(y)|maternal_height_(cm)|maternal_bmi|gdm|fibroid_location_category	maternal_age_(y)|maternal_height_(cm)|max_fibroid_diameter_(cm)|maternal_bmi|fibroid_location_category|parity|pevious_abortions_(n)|gdm|education_level|smoking	max_fibroid_diameter_(cm)|maternal_height_(cm)|maternal_bmi|parity|pevious_abortions_(n)|maternal_age_(y)|smoking|gdm|fibroid_location_category|education_level
5	40	10	10	none	40	0.476190476	0	0	0	0.6	-0.176470588	0.24462	0	6	1	3	cohort_2	Alternative fibroid-feature ML	RF	fibroid_location_category|gdm|maternal_age_(y)|max_fibroid_diameter_(cm)|pevious_abortions_(n)|smoking|education_level|maternal_bmi|maternal_height_(cm)|parity	maternal_age_(y)|parity|smoking|max_fibroid_diameter_(cm)|maternal_height_(cm)|maternal_bmi|pevious_abortions_(n)|gdm|fibroid_location_category|education_level	maternal_age_(y)|gdm|max_fibroid_diameter_(cm)|pevious_abortions_(n)|smoking|fibroid_location_category	maternal_age_(y)|max_fibroid_diameter_(cm)|maternal_bmi|maternal_height_(cm)|fibroid_location_category|gdm|parity|pevious_abortions_(n)|education_level|smoking	max_fibroid_diameter_(cm)|maternal_height_(cm)|maternal_bmi|parity|pevious_abortions_(n)|maternal_age_(y)|smoking|gdm|fibroid_location_category|education_level
1	40	10	10	ros	56	0.666666667	0.333333333	0.333333333	0.333333333	0.6	0.047619048	0.22743	1	5	2	2	cohort_2	Alternative fibroid-feature ML	RF	fibroid_location_category|gdm|maternal_age_(y)|maternal_height_(cm)|parity|pevious_abortions_(n)|smoking|education_level|maternal_bmi|max_fibroid_diameter_(cm)	maternal_age_(y)|education_level|maternal_height_(cm)|maternal_bmi|smoking|pevious_abortions_(n)|max_fibroid_diameter_(cm)|parity|gdm|fibroid_location_category	maternal_age_(y)|maternal_height_(cm)|gdm|fibroid_location_category|smoking|pevious_abortions_(n)|parity	maternal_age_(y)|maternal_height_(cm)|maternal_bmi|max_fibroid_diameter_(cm)|fibroid_location_category|pevious_abortions_(n)|parity|gdm|education_level|smoking	max_fibroid_diameter_(cm)|maternal_height_(cm)|maternal_bmi|parity|pevious_abortions_(n)|maternal_age_(y)|smoking|gdm|fibroid_location_category|education_level
2	40	10	10	ros	56	0.571428571	0	0	0	0.6	-0.176470588	0.21431	0	6	1	3	cohort_2	Alternative fibroid-feature ML	RF	fibroid_location_category|gdm|maternal_age_(y)|max_fibroid_diameter_(cm)|parity|smoking|education_level|maternal_bmi|maternal_height_(cm)|pevious_abortions_(n)	maternal_age_(y)|education_level|maternal_height_(cm)|max_fibroid_diameter_(cm)|maternal_bmi|gdm|pevious_abortions_(n)|parity|smoking|fibroid_location_category	smoking|parity|maternal_age_(y)|gdm|fibroid_location_category|max_fibroid_diameter_(cm)	maternal_age_(y)|maternal_bmi|max_fibroid_diameter_(cm)|maternal_height_(cm)|pevious_abortions_(n)|parity|fibroid_location_category|gdm|education_level|smoking	max_fibroid_diameter_(cm)|maternal_height_(cm)|maternal_bmi|parity|pevious_abortions_(n)|maternal_age_(y)|smoking|gdm|fibroid_location_category|education_level
3	40	10	10	ros	56	0.523809524	0.4	0.333333333	0.5	0.7	0.210526316	0.21268	1	6	1	2	cohort_2	Alternative fibroid-feature ML	RF	fibroid_location_category|gdm|maternal_age_(y)|maternal_bmi|maternal_height_(cm)|parity|smoking|education_level|max_fibroid_diameter_(cm)|pevious_abortions_(n)	maternal_age_(y)|max_fibroid_diameter_(cm)|maternal_height_(cm)|parity|pevious_abortions_(n)|fibroid_location_category|maternal_bmi|smoking|gdm|education_level	maternal_age_(y)|maternal_bmi|parity|fibroid_location_category|maternal_height_(cm)|gdm|smoking	maternal_age_(y)|maternal_bmi|maternal_height_(cm)|max_fibroid_diameter_(cm)|parity|fibroid_location_category|pevious_abortions_(n)|gdm|education_level|smoking	max_fibroid_diameter_(cm)|maternal_height_(cm)|maternal_bmi|parity|pevious_abortions_(n)|maternal_age_(y)|smoking|gdm|fibroid_location_category|education_level
4	40	10	10	ros	56	0.5	0	0	0	0.7	0	0.23384	0	7	0	3	cohort_2	Alternative fibroid-feature ML	RF	fibroid_location_category|gdm|maternal_age_(y)|maternal_bmi|maternal_height_(cm)|education_level|max_fibroid_diameter_(cm)|parity|pevious_abortions_(n)|smoking	maternal_age_(y)|smoking|parity|maternal_height_(cm)|education_level|maternal_bmi|max_fibroid_diameter_(cm)|pevious_abortions_(n)|gdm|fibroid_location_category	maternal_age_(y)|maternal_height_(cm)|maternal_bmi|gdm|fibroid_location_category	maternal_age_(y)|maternal_height_(cm)|max_fibroid_diameter_(cm)|maternal_bmi|fibroid_location_category|parity|pevious_abortions_(n)|gdm|education_level|smoking	max_fibroid_diameter_(cm)|maternal_height_(cm)|maternal_bmi|parity|pevious_abortions_(n)|maternal_age_(y)|smoking|gdm|fibroid_location_category|education_level
5	40	10	10	ros	56	0.523809524	0	0	0	0.6	-0.176470588	0.2266	0	6	1	3	cohort_2	Alternative fibroid-feature ML	RF	fibroid_location_category|gdm|maternal_age_(y)|max_fibroid_diameter_(cm)|pevious_abortions_(n)|smoking|education_level|maternal_bmi|maternal_height_(cm)|parity	maternal_age_(y)|parity|smoking|max_fibroid_diameter_(cm)|maternal_height_(cm)|maternal_bmi|pevious_abortions_(n)|gdm|fibroid_location_category|education_level	maternal_age_(y)|gdm|max_fibroid_diameter_(cm)|pevious_abortions_(n)|smoking|fibroid_location_category	maternal_age_(y)|max_fibroid_diameter_(cm)|maternal_bmi|maternal_height_(cm)|fibroid_location_category|gdm|parity|pevious_abortions_(n)|education_level|smoking	max_fibroid_diameter_(cm)|maternal_height_(cm)|maternal_bmi|parity|pevious_abortions_(n)|maternal_age_(y)|smoking|gdm|fibroid_location_category|education_level
1	40	10	10	SMOTENC	56	0.619047619	0.571428571	0.666666667	0.5	0.7	0.347826087	0.21408	2	5	2	1	cohort_2	Alternative fibroid-feature ML	RF	fibroid_location_category|gdm|maternal_age_(y)|maternal_height_(cm)|parity|pevious_abortions_(n)|smoking|education_level|maternal_bmi|max_fibroid_diameter_(cm)	maternal_age_(y)|education_level|maternal_height_(cm)|maternal_bmi|smoking|pevious_abortions_(n)|max_fibroid_diameter_(cm)|parity|gdm|fibroid_location_category	maternal_age_(y)|maternal_height_(cm)|gdm|fibroid_location_category|smoking|pevious_abortions_(n)|parity	maternal_age_(y)|maternal_height_(cm)|maternal_bmi|max_fibroid_diameter_(cm)|fibroid_location_category|pevious_abortions_(n)|parity|gdm|education_level|smoking	max_fibroid_diameter_(cm)|maternal_height_(cm)|maternal_bmi|parity|pevious_abortions_(n)|maternal_age_(y)|smoking|gdm|fibroid_location_category|education_level
2	40	10	10	SMOTENC	56	0.523809524	0	0	0	0.6	-0.176470588	0.23525	0	6	1	3	cohort_2	Alternative fibroid-feature ML	RF	fibroid_location_category|gdm|maternal_age_(y)|max_fibroid_diameter_(cm)|parity|smoking|education_level|maternal_bmi|maternal_height_(cm)|pevious_abortions_(n)	maternal_age_(y)|education_level|maternal_height_(cm)|max_fibroid_diameter_(cm)|maternal_bmi|gdm|pevious_abortions_(n)|parity|smoking|fibroid_location_category	smoking|parity|maternal_age_(y)|gdm|fibroid_location_category|max_fibroid_diameter_(cm)	maternal_age_(y)|maternal_bmi|max_fibroid_diameter_(cm)|maternal_height_(cm)|pevious_abortions_(n)|parity|fibroid_location_category|gdm|education_level|smoking	max_fibroid_diameter_(cm)|maternal_height_(cm)|maternal_bmi|parity|pevious_abortions_(n)|maternal_age_(y)|smoking|gdm|fibroid_location_category|education_level
3	40	10	10	SMOTENC	56	0.523809524	0.333333333	0.333333333	0.333333333	0.6	0.047619048	0.25405	1	5	2	2	cohort_2	Alternative fibroid-feature ML	RF	fibroid_location_category|gdm|maternal_age_(y)|maternal_bmi|maternal_height_(cm)|parity|smoking|education_level|max_fibroid_diameter_(cm)|pevious_abortions_(n)	maternal_age_(y)|max_fibroid_diameter_(cm)|maternal_height_(cm)|parity|pevious_abortions_(n)|fibroid_location_category|maternal_bmi|smoking|gdm|education_level	maternal_age_(y)|maternal_bmi|parity|fibroid_location_category|maternal_height_(cm)|gdm|smoking	maternal_age_(y)|maternal_bmi|maternal_height_(cm)|max_fibroid_diameter_(cm)|parity|fibroid_location_category|pevious_abortions_(n)|gdm|education_level|smoking	max_fibroid_diameter_(cm)|maternal_height_(cm)|maternal_bmi|parity|pevious_abortions_(n)|maternal_age_(y)|smoking|gdm|fibroid_location_category|education_level
4	40	10	10	SMOTENC	56	0.333333333	0	0	0	0.5	-0.315789474	0.24993	0	5	2	3	cohort_2	Alternative fibroid-feature ML	RF	fibroid_location_category|gdm|maternal_age_(y)|maternal_bmi|maternal_height_(cm)|education_level|max_fibroid_diameter_(cm)|parity|pevious_abortions_(n)|smoking	maternal_age_(y)|smoking|parity|maternal_height_(cm)|education_level|maternal_bmi|max_fibroid_diameter_(cm)|pevious_abortions_(n)|gdm|fibroid_location_category	maternal_age_(y)|maternal_height_(cm)|maternal_bmi|gdm|fibroid_location_category	maternal_age_(y)|maternal_height_(cm)|max_fibroid_diameter_(cm)|maternal_bmi|fibroid_location_category|parity|pevious_abortions_(n)|gdm|education_level|smoking	max_fibroid_diameter_(cm)|maternal_height_(cm)|maternal_bmi|parity|pevious_abortions_(n)|maternal_age_(y)|smoking|gdm|fibroid_location_category|education_level
5	40	10	10	SMOTENC	56	0.595238095	0.333333333	0.333333333	0.333333333	0.6	0.047619048	0.22723	1	5	2	2	cohort_2	Alternative fibroid-feature ML	RF	fibroid_location_category|gdm|maternal_age_(y)|max_fibroid_diameter_(cm)|pevious_abortions_(n)|smoking|education_level|maternal_bmi|maternal_height_(cm)|parity	maternal_age_(y)|parity|smoking|max_fibroid_diameter_(cm)|maternal_height_(cm)|maternal_bmi|pevious_abortions_(n)|gdm|fibroid_location_category|education_level	maternal_age_(y)|gdm|max_fibroid_diameter_(cm)|pevious_abortions_(n)|smoking|fibroid_location_category	maternal_age_(y)|max_fibroid_diameter_(cm)|maternal_bmi|maternal_height_(cm)|fibroid_location_category|gdm|parity|pevious_abortions_(n)|education_level|smoking	max_fibroid_diameter_(cm)|maternal_height_(cm)|maternal_bmi|parity|pevious_abortions_(n)|maternal_age_(y)|smoking|gdm|fibroid_location_category|education_level
1	40	10	10	none	40	0.404761905	0	0	0	0.7	0	0.220499654	0	7	0	3	cohort_2	Alternative fibroid-feature ML	LightGBM	fibroid_location_category|gdm|maternal_age_(y)|maternal_height_(cm)|parity|pevious_abortions_(n)|smoking|education_level|maternal_bmi|max_fibroid_diameter_(cm)	maternal_age_(y)|education_level|maternal_height_(cm)|maternal_bmi|smoking|pevious_abortions_(n)|max_fibroid_diameter_(cm)|parity|gdm|fibroid_location_category	maternal_age_(y)|maternal_height_(cm)|gdm|fibroid_location_category|smoking|pevious_abortions_(n)|parity	maternal_age_(y)|maternal_height_(cm)|maternal_bmi|max_fibroid_diameter_(cm)|fibroid_location_category|pevious_abortions_(n)|parity|gdm|education_level|smoking	max_fibroid_diameter_(cm)|maternal_height_(cm)|maternal_bmi|parity|pevious_abortions_(n)|maternal_age_(y)|smoking|gdm|fibroid_location_category|education_level
2	40	10	10	none	40	0.619047619	0	0	0	0.7	0	0.206562175	0	7	0	3	cohort_2	Alternative fibroid-feature ML	LightGBM	fibroid_location_category|gdm|maternal_age_(y)|max_fibroid_diameter_(cm)|parity|smoking|education_level|maternal_bmi|maternal_height_(cm)|pevious_abortions_(n)	maternal_age_(y)|education_level|maternal_height_(cm)|max_fibroid_diameter_(cm)|maternal_bmi|gdm|pevious_abortions_(n)|parity|smoking|fibroid_location_category	smoking|parity|maternal_age_(y)|gdm|fibroid_location_category|max_fibroid_diameter_(cm)	maternal_age_(y)|maternal_bmi|max_fibroid_diameter_(cm)|maternal_height_(cm)|pevious_abortions_(n)|parity|fibroid_location_category|gdm|education_level|smoking	max_fibroid_diameter_(cm)|maternal_height_(cm)|maternal_bmi|parity|pevious_abortions_(n)|maternal_age_(y)|smoking|gdm|fibroid_location_category|education_level
3	40	10	10	none	40	0.69047619	0	0	0	0.7	0	0.192285675	0	7	0	3	cohort_2	Alternative fibroid-feature ML	LightGBM	fibroid_location_category|gdm|maternal_age_(y)|maternal_bmi|maternal_height_(cm)|parity|smoking|education_level|max_fibroid_diameter_(cm)|pevious_abortions_(n)	maternal_age_(y)|max_fibroid_diameter_(cm)|maternal_height_(cm)|parity|pevious_abortions_(n)|fibroid_location_category|maternal_bmi|smoking|gdm|education_level	maternal_age_(y)|maternal_bmi|parity|fibroid_location_category|maternal_height_(cm)|gdm|smoking	maternal_age_(y)|maternal_bmi|maternal_height_(cm)|max_fibroid_diameter_(cm)|parity|fibroid_location_category|pevious_abortions_(n)|gdm|education_level|smoking	max_fibroid_diameter_(cm)|maternal_height_(cm)|maternal_bmi|parity|pevious_abortions_(n)|maternal_age_(y)|smoking|gdm|fibroid_location_category|education_level
4	40	10	10	none	40	0.785714286	0	0	0	0.7	0	0.192901471	0	7	0	3	cohort_2	Alternative fibroid-feature ML	LightGBM	fibroid_location_category|gdm|maternal_age_(y)|maternal_bmi|maternal_height_(cm)|education_level|max_fibroid_diameter_(cm)|parity|pevious_abortions_(n)|smoking	maternal_age_(y)|smoking|parity|maternal_height_(cm)|education_level|maternal_bmi|max_fibroid_diameter_(cm)|pevious_abortions_(n)|gdm|fibroid_location_category	maternal_age_(y)|maternal_height_(cm)|maternal_bmi|gdm|fibroid_location_category	maternal_age_(y)|maternal_height_(cm)|max_fibroid_diameter_(cm)|maternal_bmi|fibroid_location_category|parity|pevious_abortions_(n)|gdm|education_level|smoking	max_fibroid_diameter_(cm)|maternal_height_(cm)|maternal_bmi|parity|pevious_abortions_(n)|maternal_age_(y)|smoking|gdm|fibroid_location_category|education_level
5	40	10	10	none	40	0.5	0	0	0	0.7	0	0.21	0	7	0	3	cohort_2	Alternative fibroid-feature ML	LightGBM	fibroid_location_category|gdm|maternal_age_(y)|max_fibroid_diameter_(cm)|pevious_abortions_(n)|smoking|education_level|maternal_bmi|maternal_height_(cm)|parity	maternal_age_(y)|parity|smoking|max_fibroid_diameter_(cm)|maternal_height_(cm)|maternal_bmi|pevious_abortions_(n)|gdm|fibroid_location_category|education_level	maternal_age_(y)|gdm|max_fibroid_diameter_(cm)|pevious_abortions_(n)|smoking|fibroid_location_category	maternal_age_(y)|max_fibroid_diameter_(cm)|maternal_bmi|maternal_height_(cm)|fibroid_location_category|gdm|parity|pevious_abortions_(n)|education_level|smoking	max_fibroid_diameter_(cm)|maternal_height_(cm)|maternal_bmi|parity|pevious_abortions_(n)|maternal_age_(y)|smoking|gdm|fibroid_location_category|education_level
1	40	10	10	ros	56	0.571428571	0.571428571	0.666666667	0.5	0.7	0.347826087	0.232113217	2	5	2	1	cohort_2	Alternative fibroid-feature ML	LightGBM	fibroid_location_category|gdm|maternal_age_(y)|maternal_height_(cm)|parity|pevious_abortions_(n)|smoking|education_level|maternal_bmi|max_fibroid_diameter_(cm)	maternal_age_(y)|education_level|maternal_height_(cm)|maternal_bmi|smoking|pevious_abortions_(n)|max_fibroid_diameter_(cm)|parity|gdm|fibroid_location_category	maternal_age_(y)|maternal_height_(cm)|gdm|fibroid_location_category|smoking|pevious_abortions_(n)|parity	maternal_age_(y)|maternal_height_(cm)|maternal_bmi|max_fibroid_diameter_(cm)|fibroid_location_category|pevious_abortions_(n)|parity|gdm|education_level|smoking	max_fibroid_diameter_(cm)|maternal_height_(cm)|maternal_bmi|parity|pevious_abortions_(n)|maternal_age_(y)|smoking|gdm|fibroid_location_category|education_level
2	40	10	10	ros	56	0.761904762	0.571428571	0.666666667	0.5	0.7	0.347826087	0.191594484	2	5	2	1	cohort_2	Alternative fibroid-feature ML	LightGBM	fibroid_location_category|gdm|maternal_age_(y)|max_fibroid_diameter_(cm)|parity|smoking|education_level|maternal_bmi|maternal_height_(cm)|pevious_abortions_(n)	maternal_age_(y)|education_level|maternal_height_(cm)|max_fibroid_diameter_(cm)|maternal_bmi|gdm|pevious_abortions_(n)|parity|smoking|fibroid_location_category	smoking|parity|maternal_age_(y)|gdm|fibroid_location_category|max_fibroid_diameter_(cm)	maternal_age_(y)|maternal_bmi|max_fibroid_diameter_(cm)|maternal_height_(cm)|pevious_abortions_(n)|parity|fibroid_location_category|gdm|education_level|smoking	max_fibroid_diameter_(cm)|maternal_height_(cm)|maternal_bmi|parity|pevious_abortions_(n)|maternal_age_(y)|smoking|gdm|fibroid_location_category|education_level
3	40	10	10	ros	56	0.571428571	0.5	0.666666667	0.4	0.6	0.2	0.262431862	2	4	3	1	cohort_2	Alternative fibroid-feature ML	LightGBM	fibroid_location_category|gdm|maternal_age_(y)|maternal_bmi|maternal_height_(cm)|parity|smoking|education_level|max_fibroid_diameter_(cm)|pevious_abortions_(n)	maternal_age_(y)|max_fibroid_diameter_(cm)|maternal_height_(cm)|parity|pevious_abortions_(n)|fibroid_location_category|maternal_bmi|smoking|gdm|education_level	maternal_age_(y)|maternal_bmi|parity|fibroid_location_category|maternal_height_(cm)|gdm|smoking	maternal_age_(y)|maternal_bmi|maternal_height_(cm)|max_fibroid_diameter_(cm)|parity|fibroid_location_category|pevious_abortions_(n)|gdm|education_level|smoking	max_fibroid_diameter_(cm)|maternal_height_(cm)|maternal_bmi|parity|pevious_abortions_(n)|maternal_age_(y)|smoking|gdm|fibroid_location_category|education_level
4	40	10	10	ros	56	0.523809524	0.25	0.333333333	0.2	0.4	-0.2	0.312760814	1	3	4	2	cohort_2	Alternative fibroid-feature ML	LightGBM	fibroid_location_category|gdm|maternal_age_(y)|maternal_bmi|maternal_height_(cm)|education_level|max_fibroid_diameter_(cm)|parity|pevious_abortions_(n)|smoking	maternal_age_(y)|smoking|parity|maternal_height_(cm)|education_level|maternal_bmi|max_fibroid_diameter_(cm)|pevious_abortions_(n)|gdm|fibroid_location_category	maternal_age_(y)|maternal_height_(cm)|maternal_bmi|gdm|fibroid_location_category	maternal_age_(y)|maternal_height_(cm)|max_fibroid_diameter_(cm)|maternal_bmi|fibroid_location_category|parity|pevious_abortions_(n)|gdm|education_level|smoking	max_fibroid_diameter_(cm)|maternal_height_(cm)|maternal_bmi|parity|pevious_abortions_(n)|maternal_age_(y)|smoking|gdm|fibroid_location_category|education_level
5	40	10	10	ros	56	0.666666667	0.333333333	0.333333333	0.333333333	0.6	0.047619048	0.233343248	1	5	2	2	cohort_2	Alternative fibroid-feature ML	LightGBM	fibroid_location_category|gdm|maternal_age_(y)|max_fibroid_diameter_(cm)|pevious_abortions_(n)|smoking|education_level|maternal_bmi|maternal_height_(cm)|parity	maternal_age_(y)|parity|smoking|max_fibroid_diameter_(cm)|maternal_height_(cm)|maternal_bmi|pevious_abortions_(n)|gdm|fibroid_location_category|education_level	maternal_age_(y)|gdm|max_fibroid_diameter_(cm)|pevious_abortions_(n)|smoking|fibroid_location_category	maternal_age_(y)|max_fibroid_diameter_(cm)|maternal_bmi|maternal_height_(cm)|fibroid_location_category|gdm|parity|pevious_abortions_(n)|education_level|smoking	max_fibroid_diameter_(cm)|maternal_height_(cm)|maternal_bmi|parity|pevious_abortions_(n)|maternal_age_(y)|smoking|gdm|fibroid_location_category|education_level
1	40	10	10	SMOTENC	56	0.571428571	0.5	0.666666667	0.4	0.6	0.2	0.244756229	2	4	3	1	cohort_2	Alternative fibroid-feature ML	LightGBM	fibroid_location_category|gdm|maternal_age_(y)|maternal_height_(cm)|parity|pevious_abortions_(n)|smoking|education_level|maternal_bmi|max_fibroid_diameter_(cm)	maternal_age_(y)|education_level|maternal_height_(cm)|maternal_bmi|smoking|pevious_abortions_(n)|max_fibroid_diameter_(cm)|parity|gdm|fibroid_location_category	maternal_age_(y)|maternal_height_(cm)|gdm|fibroid_location_category|smoking|pevious_abortions_(n)|parity	maternal_age_(y)|maternal_height_(cm)|maternal_bmi|max_fibroid_diameter_(cm)|fibroid_location_category|pevious_abortions_(n)|parity|gdm|education_level|smoking	max_fibroid_diameter_(cm)|maternal_height_(cm)|maternal_bmi|parity|pevious_abortions_(n)|maternal_age_(y)|smoking|gdm|fibroid_location_category|education_level
2	40	10	10	SMOTENC	56	0.738095238	0.571428571	0.666666667	0.5	0.7	0.347826087	0.208938457	2	5	2	1	cohort_2	Alternative fibroid-feature ML	LightGBM	fibroid_location_category|gdm|maternal_age_(y)|max_fibroid_diameter_(cm)|parity|smoking|education_level|maternal_bmi|maternal_height_(cm)|pevious_abortions_(n)	maternal_age_(y)|education_level|maternal_height_(cm)|max_fibroid_diameter_(cm)|maternal_bmi|gdm|pevious_abortions_(n)|parity|smoking|fibroid_location_category	smoking|parity|maternal_age_(y)|gdm|fibroid_location_category|max_fibroid_diameter_(cm)	maternal_age_(y)|maternal_bmi|max_fibroid_diameter_(cm)|maternal_height_(cm)|pevious_abortions_(n)|parity|fibroid_location_category|gdm|education_level|smoking	max_fibroid_diameter_(cm)|maternal_height_(cm)|maternal_bmi|parity|pevious_abortions_(n)|maternal_age_(y)|smoking|gdm|fibroid_location_category|education_level
3	40	10	10	SMOTENC	56	0.619047619	0.5	0.666666667	0.4	0.6	0.2	0.235502566	2	4	3	1	cohort_2	Alternative fibroid-feature ML	LightGBM	fibroid_location_category|gdm|maternal_age_(y)|maternal_bmi|maternal_height_(cm)|parity|smoking|education_level|max_fibroid_diameter_(cm)|pevious_abortions_(n)	maternal_age_(y)|max_fibroid_diameter_(cm)|maternal_height_(cm)|parity|pevious_abortions_(n)|fibroid_location_category|maternal_bmi|smoking|gdm|education_level	maternal_age_(y)|maternal_bmi|parity|fibroid_location_category|maternal_height_(cm)|gdm|smoking	maternal_age_(y)|maternal_bmi|maternal_height_(cm)|max_fibroid_diameter_(cm)|parity|fibroid_location_category|pevious_abortions_(n)|gdm|education_level|smoking	max_fibroid_diameter_(cm)|maternal_height_(cm)|maternal_bmi|parity|pevious_abortions_(n)|maternal_age_(y)|smoking|gdm|fibroid_location_category|education_level
4	40	10	10	SMOTENC	56	0.571428571	0.333333333	0.333333333	0.333333333	0.6	0.047619048	0.273485203	1	5	2	2	cohort_2	Alternative fibroid-feature ML	LightGBM	fibroid_location_category|gdm|maternal_age_(y)|maternal_bmi|maternal_height_(cm)|education_level|max_fibroid_diameter_(cm)|parity|pevious_abortions_(n)|smoking	maternal_age_(y)|smoking|parity|maternal_height_(cm)|education_level|maternal_bmi|max_fibroid_diameter_(cm)|pevious_abortions_(n)|gdm|fibroid_location_category	maternal_age_(y)|maternal_height_(cm)|maternal_bmi|gdm|fibroid_location_category	maternal_age_(y)|maternal_height_(cm)|max_fibroid_diameter_(cm)|maternal_bmi|fibroid_location_category|parity|pevious_abortions_(n)|gdm|education_level|smoking	max_fibroid_diameter_(cm)|maternal_height_(cm)|maternal_bmi|parity|pevious_abortions_(n)|maternal_age_(y)|smoking|gdm|fibroid_location_category|education_level
5	40	10	10	SMOTENC	56	0.619047619	0.571428571	0.666666667	0.5	0.7	0.347826087	0.235935768	2	5	2	1	cohort_2	Alternative fibroid-feature ML	LightGBM	fibroid_location_category|gdm|maternal_age_(y)|max_fibroid_diameter_(cm)|pevious_abortions_(n)|smoking|education_level|maternal_bmi|maternal_height_(cm)|parity	maternal_age_(y)|parity|smoking|max_fibroid_diameter_(cm)|maternal_height_(cm)|maternal_bmi|pevious_abortions_(n)|gdm|fibroid_location_category|education_level	maternal_age_(y)|gdm|max_fibroid_diameter_(cm)|pevious_abortions_(n)|smoking|fibroid_location_category	maternal_age_(y)|max_fibroid_diameter_(cm)|maternal_bmi|maternal_height_(cm)|fibroid_location_category|gdm|parity|pevious_abortions_(n)|education_level|smoking	max_fibroid_diameter_(cm)|maternal_height_(cm)|maternal_bmi|parity|pevious_abortions_(n)|maternal_age_(y)|smoking|gdm|fibroid_location_category|education_level
1	40	10	8	none	40	0.619047619	0.4	0.333333333	0.5	0.7	0.210526316	0.264476378	1	6	1	2	cohort_2	Non-fibroid ML	LR	gdm|maternal_age_(y)|maternal_height_(cm)|parity|pevious_abortions_(n)|smoking|education_level|maternal_bmi	maternal_age_(y)|maternal_height_(cm)|parity|maternal_bmi|gdm|pevious_abortions_(n)|smoking|education_level	maternal_age_(y)|maternal_height_(cm)|gdm|smoking|pevious_abortions_(n)|parity	maternal_age_(y)|maternal_bmi|maternal_height_(cm)|pevious_abortions_(n)|parity|gdm|education_level|smoking	maternal_height_(cm)|maternal_bmi|parity|pevious_abortions_(n)|maternal_age_(y)|smoking|gdm|education_level
2	40	10	8	none	40	0.476190476	0	0	0	0.5	-0.315789474	0.252458745	0	5	2	3	cohort_2	Non-fibroid ML	LR	gdm|maternal_age_(y)|parity|smoking|education_level|maternal_bmi|maternal_height_(cm)|pevious_abortions_(n)	maternal_age_(y)|maternal_height_(cm)|gdm|maternal_bmi|smoking|parity|pevious_abortions_(n)|education_level	smoking|parity|maternal_age_(y)|gdm	maternal_bmi|maternal_age_(y)|maternal_height_(cm)|pevious_abortions_(n)|parity|gdm|education_level|smoking	maternal_height_(cm)|maternal_bmi|parity|pevious_abortions_(n)|maternal_age_(y)|smoking|gdm|education_level
3	40	10	8	none	40	0.428571429	0	0	0	0.7	0	0.225233881	0	7	0	3	cohort_2	Non-fibroid ML	LR	gdm|maternal_age_(y)|maternal_bmi|maternal_height_(cm)|parity|smoking|education_level|pevious_abortions_(n)	parity|maternal_age_(y)|maternal_height_(cm)|gdm|education_level|maternal_bmi|pevious_abortions_(n)|smoking	maternal_age_(y)|maternal_bmi|gdm|parity|maternal_height_(cm)|smoking	maternal_bmi|maternal_age_(y)|maternal_height_(cm)|parity|pevious_abortions_(n)|gdm|smoking|education_level	maternal_height_(cm)|maternal_bmi|parity|pevious_abortions_(n)|maternal_age_(y)|smoking|gdm|education_level
4	40	10	8	none	40	0.523809524	0.285714286	0.333333333	0.25	0.5	-0.086956522	0.231091576	1	4	3	2	cohort_2	Non-fibroid ML	LR	gdm|maternal_age_(y)|maternal_bmi|maternal_height_(cm)|education_level|parity|pevious_abortions_(n)|smoking	maternal_age_(y)|maternal_height_(cm)|parity|education_level|smoking|pevious_abortions_(n)|maternal_bmi|gdm	maternal_age_(y)|maternal_height_(cm)|maternal_bmi|gdm	maternal_age_(y)|maternal_bmi|maternal_height_(cm)|parity|pevious_abortions_(n)|gdm|education_level|smoking	maternal_height_(cm)|maternal_bmi|parity|pevious_abortions_(n)|maternal_age_(y)|smoking|gdm|education_level
5	40	10	8	none	40	0.380952381	0	0	0	0.6	-0.176470588	0.270815448	0	6	1	3	cohort_2	Non-fibroid ML	LR	gdm|maternal_age_(y)|smoking|education_level|maternal_bmi|maternal_height_(cm)|parity|pevious_abortions_(n)	maternal_age_(y)|maternal_height_(cm)|smoking|gdm|pevious_abortions_(n)|parity|maternal_bmi|education_level	maternal_age_(y)|gdm|smoking	maternal_bmi|maternal_age_(y)|maternal_height_(cm)|parity|pevious_abortions_(n)|gdm|education_level|smoking	maternal_height_(cm)|maternal_bmi|parity|pevious_abortions_(n)|maternal_age_(y)|smoking|gdm|education_level
1	40	10	8	ros	56	0.666666667	0.333333333	0.333333333	0.333333333	0.6	0.047619048	0.280635377	1	5	2	2	cohort_2	Non-fibroid ML	LR	gdm|maternal_age_(y)|maternal_height_(cm)|parity|pevious_abortions_(n)|smoking|education_level|maternal_bmi	maternal_age_(y)|maternal_height_(cm)|parity|maternal_bmi|gdm|pevious_abortions_(n)|smoking|education_level	maternal_age_(y)|maternal_height_(cm)|gdm|smoking|pevious_abortions_(n)|parity	maternal_age_(y)|maternal_bmi|maternal_height_(cm)|pevious_abortions_(n)|parity|gdm|education_level|smoking	maternal_height_(cm)|maternal_bmi|parity|pevious_abortions_(n)|maternal_age_(y)|smoking|gdm|education_level
2	40	10	8	ros	56	0.571428571	0.285714286	0.333333333	0.25	0.5	-0.086956522	0.251669948	1	4	3	2	cohort_2	Non-fibroid ML	LR	gdm|maternal_age_(y)|parity|smoking|education_level|maternal_bmi|maternal_height_(cm)|pevious_abortions_(n)	maternal_age_(y)|maternal_height_(cm)|gdm|maternal_bmi|smoking|parity|pevious_abortions_(n)|education_level	smoking|parity|maternal_age_(y)|gdm	maternal_bmi|maternal_age_(y)|maternal_height_(cm)|pevious_abortions_(n)|parity|gdm|education_level|smoking	maternal_height_(cm)|maternal_bmi|parity|pevious_abortions_(n)|maternal_age_(y)|smoking|gdm|education_level
3	40	10	8	ros	56	0.523809524	0.4	0.666666667	0.285714286	0.4	-0.034482759	0.280141246	2	2	5	1	cohort_2	Non-fibroid ML	LR	gdm|maternal_age_(y)|maternal_bmi|maternal_height_(cm)|parity|smoking|education_level|pevious_abortions_(n)	parity|maternal_age_(y)|maternal_height_(cm)|gdm|education_level|maternal_bmi|pevious_abortions_(n)|smoking	maternal_age_(y)|maternal_bmi|gdm|parity|maternal_height_(cm)|smoking	maternal_bmi|maternal_age_(y)|maternal_height_(cm)|parity|pevious_abortions_(n)|gdm|smoking|education_level	maternal_height_(cm)|maternal_bmi|parity|pevious_abortions_(n)|maternal_age_(y)|smoking|gdm|education_level
4	40	10	8	ros	56	0.380952381	0.444444444	0.666666667	0.333333333	0.5	0.074074074	0.335505047	2	3	4	1	cohort_2	Non-fibroid ML	LR	gdm|maternal_age_(y)|maternal_bmi|maternal_height_(cm)|education_level|parity|pevious_abortions_(n)|smoking	maternal_age_(y)|maternal_height_(cm)|parity|education_level|smoking|pevious_abortions_(n)|maternal_bmi|gdm	maternal_age_(y)|maternal_height_(cm)|maternal_bmi|gdm	maternal_age_(y)|maternal_bmi|maternal_height_(cm)|parity|pevious_abortions_(n)|gdm|education_level|smoking	maternal_height_(cm)|maternal_bmi|parity|pevious_abortions_(n)|maternal_age_(y)|smoking|gdm|education_level
5	40	10	8	ros	56	0.380952381	0	0	0	0.3	-0.52173913	0.318621002	0	3	4	3	cohort_2	Non-fibroid ML	LR	gdm|maternal_age_(y)|smoking|education_level|maternal_bmi|maternal_height_(cm)|parity|pevious_abortions_(n)	maternal_age_(y)|maternal_height_(cm)|smoking|gdm|pevious_abortions_(n)|parity|maternal_bmi|education_level	maternal_age_(y)|gdm|smoking	maternal_bmi|maternal_age_(y)|maternal_height_(cm)|parity|pevious_abortions_(n)|gdm|education_level|smoking	maternal_height_(cm)|maternal_bmi|parity|pevious_abortions_(n)|maternal_age_(y)|smoking|gdm|education_level
1	40	10	8	SMOTENC	56	0.619047619	0.333333333	0.333333333	0.333333333	0.6	0.047619048	0.277938091	1	5	2	2	cohort_2	Non-fibroid ML	LR	gdm|maternal_age_(y)|maternal_height_(cm)|parity|pevious_abortions_(n)|smoking|education_level|maternal_bmi	maternal_age_(y)|maternal_height_(cm)|parity|maternal_bmi|gdm|pevious_abortions_(n)|smoking|education_level	maternal_age_(y)|maternal_height_(cm)|gdm|smoking|pevious_abortions_(n)|parity	maternal_age_(y)|maternal_bmi|maternal_height_(cm)|pevious_abortions_(n)|parity|gdm|education_level|smoking	maternal_height_(cm)|maternal_bmi|parity|pevious_abortions_(n)|maternal_age_(y)|smoking|gdm|education_level
2	40	10	8	SMOTENC	56	0.571428571	0.285714286	0.333333333	0.25	0.5	-0.086956522	0.283037891	1	4	3	2	cohort_2	Non-fibroid ML	LR	gdm|maternal_age_(y)|parity|smoking|education_level|maternal_bmi|maternal_height_(cm)|pevious_abortions_(n)	maternal_age_(y)|maternal_height_(cm)|gdm|maternal_bmi|smoking|parity|pevious_abortions_(n)|education_level	smoking|parity|maternal_age_(y)|gdm	maternal_bmi|maternal_age_(y)|maternal_height_(cm)|pevious_abortions_(n)|parity|gdm|education_level|smoking	maternal_height_(cm)|maternal_bmi|parity|pevious_abortions_(n)|maternal_age_(y)|smoking|gdm|education_level
3	40	10	8	SMOTENC	56	0.428571429	0.2	0.333333333	0.142857143	0.2	-0.379310345	0.323429925	1	1	6	2	cohort_2	Non-fibroid ML	LR	gdm|maternal_age_(y)|maternal_bmi|maternal_height_(cm)|parity|smoking|education_level|pevious_abortions_(n)	parity|maternal_age_(y)|maternal_height_(cm)|gdm|education_level|maternal_bmi|pevious_abortions_(n)|smoking	maternal_age_(y)|maternal_bmi|gdm|parity|maternal_height_(cm)|smoking	maternal_bmi|maternal_age_(y)|maternal_height_(cm)|parity|pevious_abortions_(n)|gdm|smoking|education_level	maternal_height_(cm)|maternal_bmi|parity|pevious_abortions_(n)|maternal_age_(y)|smoking|gdm|education_level
4	40	10	8	SMOTENC	56	0.476190476	0.444444444	0.666666667	0.333333333	0.5	0.074074074	0.306573936	2	3	4	1	cohort_2	Non-fibroid ML	LR	gdm|maternal_age_(y)|maternal_bmi|maternal_height_(cm)|education_level|parity|pevious_abortions_(n)|smoking	maternal_age_(y)|maternal_height_(cm)|parity|education_level|smoking|pevious_abortions_(n)|maternal_bmi|gdm	maternal_age_(y)|maternal_height_(cm)|maternal_bmi|gdm	maternal_age_(y)|maternal_bmi|maternal_height_(cm)|parity|pevious_abortions_(n)|gdm|education_level|smoking	maternal_height_(cm)|maternal_bmi|parity|pevious_abortions_(n)|maternal_age_(y)|smoking|gdm|education_level
5	40	10	8	SMOTENC	56	0.571428571	0.5	0.666666667	0.4	0.6	0.2	0.272795007	2	4	3	1	cohort_2	Non-fibroid ML	LR	gdm|maternal_age_(y)|smoking|education_level|maternal_bmi|maternal_height_(cm)|parity|pevious_abortions_(n)	maternal_age_(y)|maternal_height_(cm)|smoking|gdm|pevious_abortions_(n)|parity|maternal_bmi|education_level	maternal_age_(y)|gdm|smoking	maternal_bmi|maternal_age_(y)|maternal_height_(cm)|parity|pevious_abortions_(n)|gdm|education_level|smoking	maternal_height_(cm)|maternal_bmi|parity|pevious_abortions_(n)|maternal_age_(y)|smoking|gdm|education_level
1	40	10	8	none	40	0.380952381	0	0	0	0.6	-0.176470588	0.26728	0	6	1	3	cohort_2	Non-fibroid ML	RF	gdm|maternal_age_(y)|maternal_height_(cm)|parity|pevious_abortions_(n)|smoking|education_level|maternal_bmi	maternal_age_(y)|maternal_height_(cm)|parity|maternal_bmi|gdm|pevious_abortions_(n)|smoking|education_level	maternal_age_(y)|maternal_height_(cm)|gdm|smoking|pevious_abortions_(n)|parity	maternal_age_(y)|maternal_bmi|maternal_height_(cm)|pevious_abortions_(n)|parity|gdm|education_level|smoking	maternal_height_(cm)|maternal_bmi|parity|pevious_abortions_(n)|maternal_age_(y)|smoking|gdm|education_level
2	40	10	8	none	40	0.523809524	0	0	0	0.5	-0.315789474	0.27604	0	5	2	3	cohort_2	Non-fibroid ML	RF	gdm|maternal_age_(y)|parity|smoking|education_level|maternal_bmi|maternal_height_(cm)|pevious_abortions_(n)	maternal_age_(y)|maternal_height_(cm)|gdm|maternal_bmi|smoking|parity|pevious_abortions_(n)|education_level	smoking|parity|maternal_age_(y)|gdm	maternal_bmi|maternal_age_(y)|maternal_height_(cm)|pevious_abortions_(n)|parity|gdm|education_level|smoking	maternal_height_(cm)|maternal_bmi|parity|pevious_abortions_(n)|maternal_age_(y)|smoking|gdm|education_level
3	40	10	8	none	40	0.571428571	0.5	0.333333333	1	0.8	0.411764706	0.22187	1	7	0	2	cohort_2	Non-fibroid ML	RF	gdm|maternal_age_(y)|maternal_bmi|maternal_height_(cm)|parity|smoking|education_level|pevious_abortions_(n)	parity|maternal_age_(y)|maternal_height_(cm)|gdm|education_level|maternal_bmi|pevious_abortions_(n)|smoking	maternal_age_(y)|maternal_bmi|gdm|parity|maternal_height_(cm)|smoking	maternal_bmi|maternal_age_(y)|maternal_height_(cm)|parity|pevious_abortions_(n)|gdm|smoking|education_level	maternal_height_(cm)|maternal_bmi|parity|pevious_abortions_(n)|maternal_age_(y)|smoking|gdm|education_level
4	40	10	8	none	40	0.428571429	0	0	0	0.7	0	0.23132	0	7	0	3	cohort_2	Non-fibroid ML	RF	gdm|maternal_age_(y)|maternal_bmi|maternal_height_(cm)|education_level|parity|pevious_abortions_(n)|smoking	maternal_age_(y)|maternal_height_(cm)|parity|education_level|smoking|pevious_abortions_(n)|maternal_bmi|gdm	maternal_age_(y)|maternal_height_(cm)|maternal_bmi|gdm	maternal_age_(y)|maternal_bmi|maternal_height_(cm)|parity|pevious_abortions_(n)|gdm|education_level|smoking	maternal_height_(cm)|maternal_bmi|parity|pevious_abortions_(n)|maternal_age_(y)|smoking|gdm|education_level
5	40	10	8	none	40	0.738095238	0.5	0.333333333	1	0.8	0.411764706	0.15847	1	7	0	2	cohort_2	Non-fibroid ML	RF	gdm|maternal_age_(y)|smoking|education_level|maternal_bmi|maternal_height_(cm)|parity|pevious_abortions_(n)	maternal_age_(y)|maternal_height_(cm)|smoking|gdm|pevious_abortions_(n)|parity|maternal_bmi|education_level	maternal_age_(y)|gdm|smoking	maternal_bmi|maternal_age_(y)|maternal_height_(cm)|parity|pevious_abortions_(n)|gdm|education_level|smoking	maternal_height_(cm)|maternal_bmi|parity|pevious_abortions_(n)|maternal_age_(y)|smoking|gdm|education_level
1	40	10	8	ros	56	0.428571429	0.333333333	0.333333333	0.333333333	0.6	0.047619048	0.26469	1	5	2	2	cohort_2	Non-fibroid ML	RF	gdm|maternal_age_(y)|maternal_height_(cm)|parity|pevious_abortions_(n)|smoking|education_level|maternal_bmi	maternal_age_(y)|maternal_height_(cm)|parity|maternal_bmi|gdm|pevious_abortions_(n)|smoking|education_level	maternal_age_(y)|maternal_height_(cm)|gdm|smoking|pevious_abortions_(n)|parity	maternal_age_(y)|maternal_bmi|maternal_height_(cm)|pevious_abortions_(n)|parity|gdm|education_level|smoking	maternal_height_(cm)|maternal_bmi|parity|pevious_abortions_(n)|maternal_age_(y)|smoking|gdm|education_level
2	40	10	8	ros	56	0.476190476	0	0	0	0.5	-0.315789474	0.29226	0	5	2	3	cohort_2	Non-fibroid ML	RF	gdm|maternal_age_(y)|parity|smoking|education_level|maternal_bmi|maternal_height_(cm)|pevious_abortions_(n)	maternal_age_(y)|maternal_height_(cm)|gdm|maternal_bmi|smoking|parity|pevious_abortions_(n)|education_level	smoking|parity|maternal_age_(y)|gdm	maternal_bmi|maternal_age_(y)|maternal_height_(cm)|pevious_abortions_(n)|parity|gdm|education_level|smoking	maternal_height_(cm)|maternal_bmi|parity|pevious_abortions_(n)|maternal_age_(y)|smoking|gdm|education_level
3	40	10	8	ros	56	0.571428571	0.285714286	0.333333333	0.25	0.5	-0.086956522	0.25203	1	4	3	2	cohort_2	Non-fibroid ML	RF	gdm|maternal_age_(y)|maternal_bmi|maternal_height_(cm)|parity|smoking|education_level|pevious_abortions_(n)	parity|maternal_age_(y)|maternal_height_(cm)|gdm|education_level|maternal_bmi|pevious_abortions_(n)|smoking	maternal_age_(y)|maternal_bmi|gdm|parity|maternal_height_(cm)|smoking	maternal_bmi|maternal_age_(y)|maternal_height_(cm)|parity|pevious_abortions_(n)|gdm|smoking|education_level	maternal_height_(cm)|maternal_bmi|parity|pevious_abortions_(n)|maternal_age_(y)|smoking|gdm|education_level
4	40	10	8	ros	56	0.5	0.4	0.333333333	0.5	0.7	0.210526316	0.22566	1	6	1	2	cohort_2	Non-fibroid ML	RF	gdm|maternal_age_(y)|maternal_bmi|maternal_height_(cm)|education_level|parity|pevious_abortions_(n)|smoking	maternal_age_(y)|maternal_height_(cm)|parity|education_level|smoking|pevious_abortions_(n)|maternal_bmi|gdm	maternal_age_(y)|maternal_height_(cm)|maternal_bmi|gdm	maternal_age_(y)|maternal_bmi|maternal_height_(cm)|parity|pevious_abortions_(n)|gdm|education_level|smoking	maternal_height_(cm)|maternal_bmi|parity|pevious_abortions_(n)|maternal_age_(y)|smoking|gdm|education_level
5	40	10	8	ros	56	0.69047619	0.333333333	0.333333333	0.333333333	0.6	0.047619048	0.19756	1	5	2	2	cohort_2	Non-fibroid ML	RF	gdm|maternal_age_(y)|smoking|education_level|maternal_bmi|maternal_height_(cm)|parity|pevious_abortions_(n)	maternal_age_(y)|maternal_height_(cm)|smoking|gdm|pevious_abortions_(n)|parity|maternal_bmi|education_level	maternal_age_(y)|gdm|smoking	maternal_bmi|maternal_age_(y)|maternal_height_(cm)|parity|pevious_abortions_(n)|gdm|education_level|smoking	maternal_height_(cm)|maternal_bmi|parity|pevious_abortions_(n)|maternal_age_(y)|smoking|gdm|education_level
1	40	10	8	SMOTENC	56	0.523809524	0.4	0.333333333	0.5	0.7	0.210526316	0.25805	1	6	1	2	cohort_2	Non-fibroid ML	RF	gdm|maternal_age_(y)|maternal_height_(cm)|parity|pevious_abortions_(n)|smoking|education_level|maternal_bmi	maternal_age_(y)|maternal_height_(cm)|parity|maternal_bmi|gdm|pevious_abortions_(n)|smoking|education_level	maternal_age_(y)|maternal_height_(cm)|gdm|smoking|pevious_abortions_(n)|parity	maternal_age_(y)|maternal_bmi|maternal_height_(cm)|pevious_abortions_(n)|parity|gdm|education_level|smoking	maternal_height_(cm)|maternal_bmi|parity|pevious_abortions_(n)|maternal_age_(y)|smoking|gdm|education_level
2	40	10	8	SMOTENC	56	0.523809524	0	0	0	0.5	-0.315789474	0.30271	0	5	2	3	cohort_2	Non-fibroid ML	RF	gdm|maternal_age_(y)|parity|smoking|education_level|maternal_bmi|maternal_height_(cm)|pevious_abortions_(n)	maternal_age_(y)|maternal_height_(cm)|gdm|maternal_bmi|smoking|parity|pevious_abortions_(n)|education_level	smoking|parity|maternal_age_(y)|gdm	maternal_bmi|maternal_age_(y)|maternal_height_(cm)|pevious_abortions_(n)|parity|gdm|education_level|smoking	maternal_height_(cm)|maternal_bmi|parity|pevious_abortions_(n)|maternal_age_(y)|smoking|gdm|education_level
3	40	10	8	SMOTENC	56	0.476190476	0.285714286	0.333333333	0.25	0.5	-0.086956522	0.28314	1	4	3	2	cohort_2	Non-fibroid ML	RF	gdm|maternal_age_(y)|maternal_bmi|maternal_height_(cm)|parity|smoking|education_level|pevious_abortions_(n)	parity|maternal_age_(y)|maternal_height_(cm)|gdm|education_level|maternal_bmi|pevious_abortions_(n)|smoking	maternal_age_(y)|maternal_bmi|gdm|parity|maternal_height_(cm)|smoking	maternal_bmi|maternal_age_(y)|maternal_height_(cm)|parity|pevious_abortions_(n)|gdm|smoking|education_level	maternal_height_(cm)|maternal_bmi|parity|pevious_abortions_(n)|maternal_age_(y)|smoking|gdm|education_level
4	40	10	8	SMOTENC	56	0.285714286	0	0	0	0.7	0	0.26271	0	7	0	3	cohort_2	Non-fibroid ML	RF	gdm|maternal_age_(y)|maternal_bmi|maternal_height_(cm)|education_level|parity|pevious_abortions_(n)|smoking	maternal_age_(y)|maternal_height_(cm)|parity|education_level|smoking|pevious_abortions_(n)|maternal_bmi|gdm	maternal_age_(y)|maternal_height_(cm)|maternal_bmi|gdm	maternal_age_(y)|maternal_bmi|maternal_height_(cm)|parity|pevious_abortions_(n)|gdm|education_level|smoking	maternal_height_(cm)|maternal_bmi|parity|pevious_abortions_(n)|maternal_age_(y)|smoking|gdm|education_level
5	40	10	8	SMOTENC	56	0.761904762	0.333333333	0.333333333	0.333333333	0.6	0.047619048	0.17563	1	5	2	2	cohort_2	Non-fibroid ML	RF	gdm|maternal_age_(y)|smoking|education_level|maternal_bmi|maternal_height_(cm)|parity|pevious_abortions_(n)	maternal_age_(y)|maternal_height_(cm)|smoking|gdm|pevious_abortions_(n)|parity|maternal_bmi|education_level	maternal_age_(y)|gdm|smoking	maternal_bmi|maternal_age_(y)|maternal_height_(cm)|parity|pevious_abortions_(n)|gdm|education_level|smoking	maternal_height_(cm)|maternal_bmi|parity|pevious_abortions_(n)|maternal_age_(y)|smoking|gdm|education_level
1	40	10	8	none	40	0.5	0	0	0	0.7	0	0.21	0	7	0	3	cohort_2	Non-fibroid ML	LightGBM	gdm|maternal_age_(y)|maternal_height_(cm)|parity|pevious_abortions_(n)|smoking|education_level|maternal_bmi	maternal_age_(y)|maternal_height_(cm)|parity|maternal_bmi|gdm|pevious_abortions_(n)|smoking|education_level	maternal_age_(y)|maternal_height_(cm)|gdm|smoking|pevious_abortions_(n)|parity	maternal_age_(y)|maternal_bmi|maternal_height_(cm)|pevious_abortions_(n)|parity|gdm|education_level|smoking	maternal_height_(cm)|maternal_bmi|parity|pevious_abortions_(n)|maternal_age_(y)|smoking|gdm|education_level
2	40	10	8	none	40	0.619047619	0	0	0	0.7	0	0.206562175	0	7	0	3	cohort_2	Non-fibroid ML	LightGBM	gdm|maternal_age_(y)|parity|smoking|education_level|maternal_bmi|maternal_height_(cm)|pevious_abortions_(n)	maternal_age_(y)|maternal_height_(cm)|gdm|maternal_bmi|smoking|parity|pevious_abortions_(n)|education_level	smoking|parity|maternal_age_(y)|gdm	maternal_bmi|maternal_age_(y)|maternal_height_(cm)|pevious_abortions_(n)|parity|gdm|education_level|smoking	maternal_height_(cm)|maternal_bmi|parity|pevious_abortions_(n)|maternal_age_(y)|smoking|gdm|education_level
3	40	10	8	none	40	0.714285714	0	0	0	0.7	0	0.190644872	0	7	0	3	cohort_2	Non-fibroid ML	LightGBM	gdm|maternal_age_(y)|maternal_bmi|maternal_height_(cm)|parity|smoking|education_level|pevious_abortions_(n)	parity|maternal_age_(y)|maternal_height_(cm)|gdm|education_level|maternal_bmi|pevious_abortions_(n)|smoking	maternal_age_(y)|maternal_bmi|gdm|parity|maternal_height_(cm)|smoking	maternal_bmi|maternal_age_(y)|maternal_height_(cm)|parity|pevious_abortions_(n)|gdm|smoking|education_level	maternal_height_(cm)|maternal_bmi|parity|pevious_abortions_(n)|maternal_age_(y)|smoking|gdm|education_level
4	40	10	8	none	40	0.785714286	0	0	0	0.7	0	0.192901471	0	7	0	3	cohort_2	Non-fibroid ML	LightGBM	gdm|maternal_age_(y)|maternal_bmi|maternal_height_(cm)|education_level|parity|pevious_abortions_(n)|smoking	maternal_age_(y)|maternal_height_(cm)|parity|education_level|smoking|pevious_abortions_(n)|maternal_bmi|gdm	maternal_age_(y)|maternal_height_(cm)|maternal_bmi|gdm	maternal_age_(y)|maternal_bmi|maternal_height_(cm)|parity|pevious_abortions_(n)|gdm|education_level|smoking	maternal_height_(cm)|maternal_bmi|parity|pevious_abortions_(n)|maternal_age_(y)|smoking|gdm|education_level
5	40	10	8	none	40	0.5	0	0	0	0.7	0	0.21	0	7	0	3	cohort_2	Non-fibroid ML	LightGBM	gdm|maternal_age_(y)|smoking|education_level|maternal_bmi|maternal_height_(cm)|parity|pevious_abortions_(n)	maternal_age_(y)|maternal_height_(cm)|smoking|gdm|pevious_abortions_(n)|parity|maternal_bmi|education_level	maternal_age_(y)|gdm|smoking	maternal_bmi|maternal_age_(y)|maternal_height_(cm)|parity|pevious_abortions_(n)|gdm|education_level|smoking	maternal_height_(cm)|maternal_bmi|parity|pevious_abortions_(n)|maternal_age_(y)|smoking|gdm|education_level
1	40	10	8	ros	56	0.476190476	0.333333333	0.333333333	0.333333333	0.6	0.047619048	0.2533434	1	5	2	2	cohort_2	Non-fibroid ML	LightGBM	gdm|maternal_age_(y)|maternal_height_(cm)|parity|pevious_abortions_(n)|smoking|education_level|maternal_bmi	maternal_age_(y)|maternal_height_(cm)|parity|maternal_bmi|gdm|pevious_abortions_(n)|smoking|education_level	maternal_age_(y)|maternal_height_(cm)|gdm|smoking|pevious_abortions_(n)|parity	maternal_age_(y)|maternal_bmi|maternal_height_(cm)|pevious_abortions_(n)|parity|gdm|education_level|smoking	maternal_height_(cm)|maternal_bmi|parity|pevious_abortions_(n)|maternal_age_(y)|smoking|gdm|education_level
2	40	10	8	ros	56	0.761904762	0.75	1	0.6	0.8	0.6	0.192596254	3	5	2	0	cohort_2	Non-fibroid ML	LightGBM	gdm|maternal_age_(y)|parity|smoking|education_level|maternal_bmi|maternal_height_(cm)|pevious_abortions_(n)	maternal_age_(y)|maternal_height_(cm)|gdm|maternal_bmi|smoking|parity|pevious_abortions_(n)|education_level	smoking|parity|maternal_age_(y)|gdm	maternal_bmi|maternal_age_(y)|maternal_height_(cm)|pevious_abortions_(n)|parity|gdm|education_level|smoking	maternal_height_(cm)|maternal_bmi|parity|pevious_abortions_(n)|maternal_age_(y)|smoking|gdm|education_level
3	40	10	8	ros	56	0.333333333	0.333333333	0.333333333	0.333333333	0.6	0.047619048	0.298305965	1	5	2	2	cohort_2	Non-fibroid ML	LightGBM	gdm|maternal_age_(y)|maternal_bmi|maternal_height_(cm)|parity|smoking|education_level|pevious_abortions_(n)	parity|maternal_age_(y)|maternal_height_(cm)|gdm|education_level|maternal_bmi|pevious_abortions_(n)|smoking	maternal_age_(y)|maternal_bmi|gdm|parity|maternal_height_(cm)|smoking	maternal_bmi|maternal_age_(y)|maternal_height_(cm)|parity|pevious_abortions_(n)|gdm|smoking|education_level	maternal_height_(cm)|maternal_bmi|parity|pevious_abortions_(n)|maternal_age_(y)|smoking|gdm|education_level
4	40	10	8	ros	56	0.452380952	0.285714286	0.333333333	0.25	0.5	-0.086956522	0.282539392	1	4	3	2	cohort_2	Non-fibroid ML	LightGBM	gdm|maternal_age_(y)|maternal_bmi|maternal_height_(cm)|education_level|parity|pevious_abortions_(n)|smoking	maternal_age_(y)|maternal_height_(cm)|parity|education_level|smoking|pevious_abortions_(n)|maternal_bmi|gdm	maternal_age_(y)|maternal_height_(cm)|maternal_bmi|gdm	maternal_age_(y)|maternal_bmi|maternal_height_(cm)|parity|pevious_abortions_(n)|gdm|education_level|smoking	maternal_height_(cm)|maternal_bmi|parity|pevious_abortions_(n)|maternal_age_(y)|smoking|gdm|education_level
5	40	10	8	ros	56	0.904761905	0.75	1	0.6	0.8	0.6	0.208812955	3	5	2	0	cohort_2	Non-fibroid ML	LightGBM	gdm|maternal_age_(y)|smoking|education_level|maternal_bmi|maternal_height_(cm)|parity|pevious_abortions_(n)	maternal_age_(y)|maternal_height_(cm)|smoking|gdm|pevious_abortions_(n)|parity|maternal_bmi|education_level	maternal_age_(y)|gdm|smoking	maternal_bmi|maternal_age_(y)|maternal_height_(cm)|parity|pevious_abortions_(n)|gdm|education_level|smoking	maternal_height_(cm)|maternal_bmi|parity|pevious_abortions_(n)|maternal_age_(y)|smoking|gdm|education_level
1	40	10	8	SMOTENC	56	0.523809524	0.571428571	0.666666667	0.5	0.7	0.347826087	0.2541486	2	5	2	1	cohort_2	Non-fibroid ML	LightGBM	gdm|maternal_age_(y)|maternal_height_(cm)|parity|pevious_abortions_(n)|smoking|education_level|maternal_bmi	maternal_age_(y)|maternal_height_(cm)|parity|maternal_bmi|gdm|pevious_abortions_(n)|smoking|education_level	maternal_age_(y)|maternal_height_(cm)|gdm|smoking|pevious_abortions_(n)|parity	maternal_age_(y)|maternal_bmi|maternal_height_(cm)|pevious_abortions_(n)|parity|gdm|education_level|smoking	maternal_height_(cm)|maternal_bmi|parity|pevious_abortions_(n)|maternal_age_(y)|smoking|gdm|education_level
2	40	10	8	SMOTENC	56	0.714285714	0.571428571	0.666666667	0.5	0.7	0.347826087	0.217711903	2	5	2	1	cohort_2	Non-fibroid ML	LightGBM	gdm|maternal_age_(y)|parity|smoking|education_level|maternal_bmi|maternal_height_(cm)|pevious_abortions_(n)	maternal_age_(y)|maternal_height_(cm)|gdm|maternal_bmi|smoking|parity|pevious_abortions_(n)|education_level	smoking|parity|maternal_age_(y)|gdm	maternal_bmi|maternal_age_(y)|maternal_height_(cm)|pevious_abortions_(n)|parity|gdm|education_level|smoking	maternal_height_(cm)|maternal_bmi|parity|pevious_abortions_(n)|maternal_age_(y)|smoking|gdm|education_level
3	40	10	8	SMOTENC	56	0.285714286	0.285714286	0.333333333	0.25	0.5	-0.086956522	0.322839039	1	4	3	2	cohort_2	Non-fibroid ML	LightGBM	gdm|maternal_age_(y)|maternal_bmi|maternal_height_(cm)|parity|smoking|education_level|pevious_abortions_(n)	parity|maternal_age_(y)|maternal_height_(cm)|gdm|education_level|maternal_bmi|pevious_abortions_(n)|smoking	maternal_age_(y)|maternal_bmi|gdm|parity|maternal_height_(cm)|smoking	maternal_bmi|maternal_age_(y)|maternal_height_(cm)|parity|pevious_abortions_(n)|gdm|smoking|education_level	maternal_height_(cm)|maternal_bmi|parity|pevious_abortions_(n)|maternal_age_(y)|smoking|gdm|education_level
4	40	10	8	SMOTENC	56	0.404761905	0.285714286	0.333333333	0.25	0.5	-0.086956522	0.253050279	1	4	3	2	cohort_2	Non-fibroid ML	LightGBM	gdm|maternal_age_(y)|maternal_bmi|maternal_height_(cm)|education_level|parity|pevious_abortions_(n)|smoking	maternal_age_(y)|maternal_height_(cm)|parity|education_level|smoking|pevious_abortions_(n)|maternal_bmi|gdm	maternal_age_(y)|maternal_height_(cm)|maternal_bmi|gdm	maternal_age_(y)|maternal_bmi|maternal_height_(cm)|parity|pevious_abortions_(n)|gdm|education_level|smoking	maternal_height_(cm)|maternal_bmi|parity|pevious_abortions_(n)|maternal_age_(y)|smoking|gdm|education_level
5	40	10	8	SMOTENC	56	0.714285714	0.75	1	0.6	0.8	0.6	0.221994897	3	5	2	0	cohort_2	Non-fibroid ML	LightGBM	gdm|maternal_age_(y)|smoking|education_level|maternal_bmi|maternal_height_(cm)|parity|pevious_abortions_(n)	maternal_age_(y)|maternal_height_(cm)|smoking|gdm|pevious_abortions_(n)|parity|maternal_bmi|education_level	maternal_age_(y)|gdm|smoking	maternal_bmi|maternal_age_(y)|maternal_height_(cm)|parity|pevious_abortions_(n)|gdm|education_level|smoking	maternal_height_(cm)|maternal_bmi|parity|pevious_abortions_(n)|maternal_age_(y)|smoking|gdm|education_level
