# Supplementary material for: Machine-Learning-Based Prediction of Preterm Birth in Women with Huge Uterine Fibroids: A Stratified Cohort Analysis
Source: Diagnostics (Basel). 2026 Jul 17;16(14):2242. doi: 10.3390/diagnostics16142242 (PMC13409408; doi:10.3390/diagnostics16142242)
Supplement: Supplementary file 1 [file diagnostics-16-02242-s001.zip › Supplementary Table S7.csv]

Cohort	Config	Model	Resampling	param_l1_ratio	param_class_weight	param_C	param_n_estimators	param_min_samples_split	param_min_samples_leaf	param_max_features	param_max_depth	param_subsample	param_num_leaves	param_min_child_samples	param_learning_rate	param_colsample_bytree
cohort_1	Full fibroid-feature ML	LR	none	0	balanced	0.01
cohort_1	Full fibroid-feature ML	LR	ros	0	balanced	1
cohort_1	Full fibroid-feature ML	LR	smotenc	0	balanced	0.01
cohort_1	Full fibroid-feature ML	RF	none		balanced_subsample		50	20	8	sqrt	10
cohort_1	Full fibroid-feature ML	RF	ros		balanced_subsample		50	10	2	sqrt	5
cohort_1	Full fibroid-feature ML	RF	smotenc		balanced_subsample		100	10	2	sqrt	5
cohort_1	Full fibroid-feature ML	LightGBM	none		balanced		100				3	0.7	50	20	0.1	0.8
cohort_1	Full fibroid-feature ML	LightGBM	ros		balanced		100				3	0.7	50	20	0.1	0.8
cohort_1	Full fibroid-feature ML	LightGBM	smotenc		balanced		100				3	0.7	31	10	0.05	0.8
cohort_1	Alternative fibroid-feature ML	LR	none	0	balanced	0.01
cohort_1	Alternative fibroid-feature ML	LR	ros	1		1
cohort_1	Alternative fibroid-feature ML	LR	smotenc	0	balanced	1
cohort_1	Alternative fibroid-feature ML	RF	none		balanced_subsample		50	20	8	sqrt	10
cohort_1	Alternative fibroid-feature ML	RF	ros		balanced_subsample		50	10	2	sqrt	5
cohort_1	Alternative fibroid-feature ML	RF	smotenc		balanced_subsample		100	10	2	sqrt	5
cohort_1	Alternative fibroid-feature ML	LightGBM	none		balanced		100				3	0.7	31	10	0.05	0.8
cohort_1	Alternative fibroid-feature ML	LightGBM	ros		balanced		100				3	0.7	31	10	0.05	0.8
cohort_1	Alternative fibroid-feature ML	LightGBM	smotenc		balanced		100				3	0.7	31	10	0.05	0.8
cohort_1	Non-fibroid ML	LR	none	0	balanced	0.01
cohort_1	Non-fibroid ML	LR	ros	0	balanced	0.01
cohort_1	Non-fibroid ML	LR	smotenc	1		10
cohort_1	Non-fibroid ML	RF	none		balanced_subsample		50	20	4	sqrt	7
cohort_1	Non-fibroid ML	RF	ros		balanced_subsample		100	10	2	sqrt	5
cohort_1	Non-fibroid ML	RF	smotenc		balanced_subsample		50	10	2	sqrt	5
cohort_1	Non-fibroid ML	LightGBM	none				50				7	0.8	50	30	0.05	0.7
cohort_1	Non-fibroid ML	LightGBM	ros		balanced		100				3	0.7	50	20	0.1	0.8
cohort_1	Non-fibroid ML	LightGBM	smotenc		balanced		100				3	0.7	50	20	0.1	0.8
cohort_2	Full fibroid-feature ML	LR	none	1	balanced	1
cohort_2	Full fibroid-feature ML	LR	ros	1	balanced	10
cohort_2	Full fibroid-feature ML	LR	smotenc	0		0.01
cohort_2	Full fibroid-feature ML	RF	none		balanced_subsample		200	5	8	sqrt	7
cohort_2	Full fibroid-feature ML	RF	ros		balanced_subsample		100	10	2	sqrt	5
cohort_2	Full fibroid-feature ML	RF	smotenc		balanced_subsample		100	10	2	sqrt	5
cohort_2	Full fibroid-feature ML	LightGBM	none		balanced		100				7	0.9	31	10	0.01	0.8
cohort_2	Full fibroid-feature ML	LightGBM	ros		balanced		100				3	0.7	31	10	0.05	0.8
cohort_2	Full fibroid-feature ML	LightGBM	smote		balanced		100				3	0.7	31	10	0.05	0.8
cohort_2	Alternative fibroid-feature ML	LR	none	1		1
cohort_2	Alternative fibroid-feature ML	LR	ros	0		10
cohort_2	Alternative fibroid-feature ML	LR	smote	0	balanced	0.01
cohort_2	Alternative fibroid-feature ML	RF	none		balanced_subsample		100	20	4	sqrt	10
cohort_2	Alternative fibroid-feature ML	RF	ros		balanced_subsample		50	10	2	sqrt	5
cohort_2	Alternative fibroid-feature ML	RF	smote		balanced_subsample		100	10	2	sqrt	5
cohort_2	Alternative fibroid-feature ML	LightGBM	none		balanced		100				7	0.9	31	10	0.01	0.8
cohort_2	Alternative fibroid-feature ML	LightGBM	ros		balanced		100				3	0.7	31	10	0.05	0.8
cohort_2	Alternative fibroid-feature ML	LightGBM	smote		balanced		100				3	0.7	31	10	0.05	0.8
cohort_2	Non-fibroid ML	LR	none	1		1
cohort_2	Non-fibroid ML	LR	ros	0	balanced	0.01
cohort_2	Non-fibroid ML	LR	smote	0	balanced	1
cohort_2	Non-fibroid ML	RF	none		balanced_subsample		50	20	4	sqrt	7
cohort_2	Non-fibroid ML	RF	ros		balanced_subsample		100	10	2	sqrt	5
cohort_2	Non-fibroid ML	RF	smote		balanced_subsample		50	10	2	sqrt	5
cohort_2	Non-fibroid ML	LightGBM	none		balanced		100				7	0.9	31	10	0.01	0.8
cohort_2	Non-fibroid ML	LightGBM	ros		balanced		100				7	0.9	31	10	0.01	0.8
cohort_2	Non-fibroid ML	LightGBM	smote		balanced		100				7	0.9	31	10	0.01	0.8
