# Supplementary material for: Machine-Learning-Based Prediction of Preterm Birth in Women with Huge Uterine Fibroids: A Stratified Cohort Analysis
Source: Diagnostics (Basel). 2026 Jul 17;16(14):2242. doi: 10.3390/diagnostics16142242 (PMC13409408; doi:10.3390/diagnostics16142242)
Supplement: Supplementary file 1 [file diagnostics-16-02242-s001.zip › Supplementary Table S8.csv]

Target_Variable	Cohort	Analysis_Block	Resampling_Strategy	Model_Name	AUC	F1_Score	Recall	Precision	Accuracy	Cohen_Kappa	Brier_Score	TP	TN	FP	FN	Threshold_Type	Threshold_Value	Converged
preterm	cohort_1	Alternative fibroid-feature ML	ros	Random Forest	0.941176471	0.666666667	0.666666667	0.666666667	0.9	0.607843137	0.087828772	2	16	1	1
preterm	cohort_1	Full fibroid-feature ML	smote	Random Forest	0.901960784	0.666666667	0.666666667	0.666666667	0.9	0.607843137	0.096558729	2	16	1	1
preterm	cohort_1	Full fibroid-feature ML	none	Random Forest	0.921568627	0.6	1	0.428571429	0.8	0.493670886	0.143988691	3	13	4	0
preterm	cohort_1	Full fibroid-feature ML	ros	Random Forest	0.960784314	0.5	0.333333333	1	0.9	0.459459459	0.086773866	1	17	0	2
preterm	cohort_1	Full fibroid-feature ML	none	LightGBM	0.882352941	0.5	0.333333333	1	0.9	0.459459459	0.081191773	1	17	0	2
preterm	cohort_1	Alternative fibroid-feature ML	ros	Logistic Regression	0.960784314	0.461538462	1	0.3	0.65	0.3	0.178675749	3	10	7	0
preterm	cohort_1	Alternative fibroid-feature ML	none	Random Forest	0.960784314	0.461538462	1	0.3	0.65	0.3	0.144645685	3	10	7	0
preterm	cohort_1	Full fibroid-feature ML	ros	Logistic Regression	0.980392157	0.428571429	1	0.272727273	0.6	0.252336449	0.207116431	3	9	8	0
preterm	cohort_1	Full fibroid-feature ML	smote	Logistic Regression	0.941176471	0.428571429	1	0.272727273	0.6	0.252336449	0.254978961	3	9	8	0
preterm	cohort_2	Alternative fibroid-feature ML	ros	Logistic Regression	0.9	0.8	1	0.666666667	0.857142857	0.695652174	0.143266656	2	4	1	0
preterm	cohort_2	Non-fibroid ML	smote	Logistic Regression	0.8	0.8	1	0.666666667	0.857142857	0.695652174	0.190803242	2	4	1	0
preterm	cohort_2	Alternative fibroid-feature ML	ros	LightGBM	0.9	0.666666667	0.5	1	0.857142857	0.588235294	0.110858041	1	5	0	1
preterm	cohort_2	Alternative fibroid-feature ML	smote	LightGBM	0.9	0.666666667	0.5	1	0.857142857	0.588235294	0.093058515	1	5	0	1
preterm	cohort_2	Full fibroid-feature ML	ros	Logistic Regression	0.8	0.666666667	1	0.5	0.714285714	0.461538462	0.197928054	2	3	2	0
preterm	cohort_2	Alternative fibroid-feature ML	ros	Random Forest	0.8	0.666666667	0.5	1	0.857142857	0.588235294	0.155711213	1	5	0	1
preterm	cohort_2	Non-fibroid ML	smote	Random Forest	0.7	0.666666667	0.5	1	0.857142857	0.588235294	0.189064421	1	5	0	1
preterm	cohort_2	Non-fibroid ML	ros	Logistic Regression	0.6	0.666666667	1	0.5	0.714285714	0.461538462	0.238955605	2	3	2	0
preterm	cohort_2	Full fibroid-feature ML	smote	LightGBM	0.8	0.5	0.5	0.5	0.714285714	0.3	0.23843997	1	4	1	1
preterm	cohort_1	Full fibroid-feature ML	none	Logistic Regression	0.823529412	0.428571429	1	0.272727273	0.6	0.252336449	0.257673698	3	9	8	0
preterm	cohort_1	Alternative fibroid-feature ML	none	Logistic Regression	0.823529412	0.428571429	1	0.272727273	0.6	0.252336449	0.253413243	3	9	8	0
preterm	cohort_1	Alternative fibroid-feature ML	smote	Random Forest	0.941176471	0.4	0.333333333	0.5	0.85	0.318181818	0.099195181	1	16	1	2
preterm	cohort_1	Full fibroid-feature ML	ros	LightGBM	0.843137255	0.4	0.333333333	0.5	0.85	0.318181818	0.11059358	1	16	1	2
preterm	cohort_1	Alternative fibroid-feature ML	smote	Logistic Regression	0.843137255	0.4	0.666666667	0.285714286	0.7	0.240506329	0.2039733	2	12	5	1
preterm	cohort_1	Non-fibroid ML	none	Random Forest	0.68627451	0.4	0.333333333	0.5	0.85	0.318181818	0.138027292	1	16	1	2
preterm	cohort_1	Non-fibroid ML	ros	LightGBM	0.588235294	0.4	0.333333333	0.5	0.85	0.318181818	0.133917716	1	16	1	2
preterm	cohort_1	Non-fibroid ML	smote	Random Forest	0.568627451	0.4	0.333333333	0.5	0.85	0.318181818	0.148751654	1	16	1	2
preterm	cohort_1	Full fibroid-feature ML	smote	LightGBM	0.862745098	0.333333333	0.333333333	0.333333333	0.8	0.215686275	0.107034221	1	15	2	2
preterm	cohort_2	Alternative fibroid-feature ML	none	LightGBM	0.75	0.5	0.5	0.5	0.714285714	0.3	0.202338056	1	4	1	1
preterm	cohort_2	Full fibroid-feature ML	smote	Random Forest	0.7	0.5	0.5	0.5	0.714285714	0.3	0.221743446	1	4	1	1
preterm	cohort_2	Full fibroid-feature ML	ros	LightGBM	0.7	0.5	0.5	0.5	0.714285714	0.3	0.246263378	1	4	1	1
preterm	cohort_2	Alternative fibroid-feature ML	smote	Random Forest	0.7	0.5	0.5	0.5	0.714285714	0.3	0.156575139	1	4	1	1
preterm	cohort_2	Non-fibroid ML	ros	LightGBM	0.65	0.5	0.5	0.5	0.714285714	0.3	0.200364017	1	4	1	1
preterm	cohort_2	Non-fibroid ML	ros	Random Forest	0.6	0.5	0.5	0.5	0.714285714	0.3	0.220655177	1	4	1	1
preterm	cohort_2	Non-fibroid ML	smote	LightGBM	0.6	0.5	0.5	0.5	0.714285714	0.3	0.20722623	1	4	1	1
preterm	cohort_2	Alternative fibroid-feature ML	none	Random Forest	0.6	0.5	0.5	0.5	0.714285714	0.3	0.218510806	1	4	1	1
preterm	cohort_2	Clinical benchmark	none	Standard LR (no regularization)	0.6	0.5	1	0.333333333	0.428571429	0.125	0.209870672	2	1	4	0	optimal (Youden's J, train)	0.2028	TRUE
preterm	cohort_1	Alternative fibroid-feature ML	ros	LightGBM	0.843137255	0.333333333	0.333333333	0.333333333	0.8	0.215686275	0.110795422	1	15	2	2
preterm	cohort_1	Alternative fibroid-feature ML	smote	LightGBM	0.784313725	0.333333333	0.333333333	0.333333333	0.8	0.215686275	0.124960222	1	15	2	2
preterm	cohort_1	Alternative fibroid-feature ML	none	LightGBM	0.764705882	0.333333333	0.333333333	0.333333333	0.8	0.215686275	0.122748443	1	15	2	2
preterm	cohort_1	Non-fibroid ML	none	Logistic Regression	0.509803922	0.285714286	0.666666667	0.181818182	0.5	0.065420561	0.257267032	2	8	9	1
preterm	cohort_1	Non-fibroid ML	ros	Logistic Regression	0.490196078	0.285714286	0.666666667	0.181818182	0.5	0.065420561	0.264062672	2	8	9	1
preterm	cohort_1	Clinical benchmark	none	Firth Penalized LR	0.607843137	0.266666667	0.666666667	0.166666667	0.45	0.035087719	0.135063145	2	7	10	1	optimal (Youden's J, train)	0.117	TRUE
preterm	cohort_1	Clinical benchmark	none	Standard LR (no regularization)	0.431372549	0.235294118	0.666666667	0.142857143	0.35	-0.015625	0.149649488	2	5	12	1	optimal (Youden's J, train)	0.0897	TRUE
preterm	cohort_1	Non-fibroid ML	smote	Logistic Regression	0.411764706	0.153846154	0.333333333	0.1	0.45	-0.1	0.336286044	1	8	9	2
preterm	cohort_1	Non-fibroid ML	ros	Random Forest	0.647058824	0	0	0	0.8	-0.081081081	0.150463782	0	16	1	3
preterm	cohort_2	Clinical benchmark	none	Firth Penalized LR	0.6	0.5	1	0.333333333	0.428571429	0.125	0.210069642	2	1	4	0	optimal (Youden's J, train)	0.2705	TRUE
preterm	cohort_2	Full fibroid-feature ML	ros	Random Forest	0.5	0.5	0.5	0.5	0.714285714	0.3	0.227595542	1	4	1	1
preterm	cohort_2	Full fibroid-feature ML	none	LightGBM	0.5	0.5	0.5	0.5	0.714285714	0.3	0.238015574	1	4	1	1
preterm	cohort_2	Non-fibroid ML	none	Random Forest	0.8	0.4	0.5	0.333333333	0.571428571	0.086956522	0.20333414	1	3	2	1
preterm	cohort_2	Non-fibroid ML	none	LightGBM	0.75	0.4	0.5	0.333333333	0.571428571	0.086956522	0.213418331	1	3	2	1
preterm	cohort_2	Full fibroid-feature ML	none	Random Forest	0.6	0.4	0.5	0.333333333	0.571428571	0.086956522	0.246816063	1	3	2	1
preterm	cohort_2	Alternative fibroid-feature ML	smote	Logistic Regression	0.6	0.4	0.5	0.333333333	0.571428571	0.086956522	0.243478925	1	3	2	1
preterm	cohort_2	Full fibroid-feature ML	none	Logistic Regression	0.7	0.333333333	0.5	0.25	0.428571429	-0.076923077	0.230363467	1	2	3	1
preterm	cohort_2	Full fibroid-feature ML	smote	Logistic Regression	0.6	0.333333333	0.5	0.25	0.428571429	-0.076923077	0.2482247	1	2	3	1
preterm	cohort_2	Non-fibroid ML	none	Logistic Regression	0.6	0	0	0	0.714285714	0	0.187007765	0	5	0	2
preterm	cohort_2	Alternative fibroid-feature ML	none	Logistic Regression	0.6	0	0	0	0.714285714	0	0.180108026	0	5	0	2
preterm	cohort_1	Clinical benchmark	none	Firth Penalized LR	0.607843137	0	0	0	0.85	0	0.135063145	0	17	0	3	0.5 (default)	0.5	TRUE
preterm	cohort_1	Non-fibroid ML	smote	LightGBM	0.588235294	0	0	0	0.8	-0.081081081	0.156235947	0	16	1	3
preterm	cohort_1	Non-fibroid ML	none	LightGBM	0.549019608	0	0	0	0.85	0	0.132839487	0	17	0	3
preterm	cohort_1	Clinical benchmark	none	Standard LR (no regularization)	0.431372549	0	0	0	0.85	0	0.149649488	0	17	0	3	0.5 (default)	0.5	TRUE
preterm	cohort_2	Clinical benchmark	none	Standard LR (no regularization)	0.6	0	0	0	0.714285714	0	0.209870672	0	5	0	2	0.5 (default)	0.5	TRUE
preterm	cohort_2	Clinical benchmark	none	Firth Penalized LR	0.6	0	0	0	0.714285714	0	0.210069642	0	5	0	2	0.5 (default)	0.5	TRUE
