# Supplementary material for: Machine-Learning-Based Prediction of Preterm Birth in Women with Huge Uterine Fibroids: A Stratified Cohort Analysis
Source: Diagnostics (Basel). 2026 Jul 17;16(14):2242. doi: 10.3390/diagnostics16142242 (PMC13409408; doi:10.3390/diagnostics16142242)
Supplement: Supplementary file 1 [file diagnostics-16-02242-s001.zip › Supplementary Table S9.csv]

Cohort	Config	Model	Resampling	Brier_Score	Cal_Slope	Cal_Intercept	n_bins
cohort_1	alternative fibroid-feature	RF	ros	0.1133	0.6989	-0.707	3
cohort_2	alternative fibroid-feature	LR	ros	0.1636	104.4439	-10.0557	3
